# Supplementary material for: N-Benzyl-4-hy­droxy-2-methyl-1,1-dioxo-2H-1λ6,2-benzothia­zine-3-carboxamide
Source: Acta Crystallogr Sect E Struct Rep Online. 2012 May 31;68(Pt 6):o1921. doi: 10.1107/S1600536812022805 (PMC3379476; doi:10.1107/S1600536812022805)
Supplement: Supplementary file 2 [file e-68-o1921-Isup2.hkl]

# 
# h,k,l, Fc-squared, Fo-squared, sigma(Fo-squared) and status flag 
# 
data_I
_shelx_title '  Compound X' 
_shelx_refln_list_code          4 
_shelx_F_calc_maximum      126.79 
_exptl_crystal_F_000       360.00 
_reflns_d_resolution_high  0.7660 
 
loop_ 
 _symmetry_equiv_pos_as_xyz 
 'x, y, z' 
 '-x, -y, -z' 
 
_cell_length_a     8.7850 
_cell_length_b     9.1220 
_cell_length_c    11.4250 
_cell_angle_alpha  66.610 
_cell_angle_beta   87.664 
_cell_angle_gamma  69.380 
 
_shelx_F_squared_multiplier     1.000 
 
loop_ 
 _refln_index_h 
 _refln_index_k 
 _refln_index_l 
 _refln_F_squared_calc 
 _refln_F_squared_meas 
 _refln_F_squared_sigma 
 _refln_observed_status 
   2   0   0        9.03       14.74      0.80 o 
   3   0   0        4.74       10.45      0.43 o 
   4   0   0      135.80      133.86      1.99 o 
   5   0   0        4.87        7.60      1.35 o 
   6   0   0       12.04       10.87      2.05 o 
   7   0   0       84.78       84.39      1.51 o 
   8   0   0      122.05      123.28     14.82 o 
   9   0   0       15.66       15.29      1.91 o 
  10   0   0       38.96       42.84      3.57 o 
 -10   1   0        2.88        0.00      1.33 o 
  -9   1   0       34.13       39.18      5.19 o 
  -8   1   0      356.32      384.31     12.08 o 
  -7   1   0        3.16        3.95      1.01 o 
  -6   1   0        3.66        2.42      0.34 o 
  -5   1   0      264.65      256.32      3.49 o 
  -4   1   0      320.49      319.48      3.90 o 
  -3   1   0     1382.97     1505.39     17.34 o 
  -2   1   0    10786.10    11525.09    125.70 o 
  -1   1   0      802.95      874.87     10.56 o 
   2   1   0     1964.39     1916.43     25.29 o 
   3   1   0      188.03      192.83      5.19 o 
   4   1   0      248.42      226.85      6.68 o 
   5   1   0       68.39       74.27      2.02 o 
   6   1   0      129.78      123.82     10.74 o 
   7   1   0      149.16      148.68     12.85 o 
   8   1   0       44.47       40.32      2.82 o 
   9   1   0        2.02        3.23      1.19 o 
  10   1   0        3.72        5.39      0.87 o 
  -9   2   0        6.99        9.97      2.62 o 
  -8   2   0      198.73      209.75      4.65 o 
  -7   2   0      207.26      221.02      5.68 o 
  -6   2   0       32.27       32.16      0.90 o 
  -5   2   0      186.03      202.49      2.83 o 
  -4   2   0       13.95       17.28      0.99 o 
  -3   2   0       20.89       22.70      2.05 o 
  -2   2   0       22.14       32.98      1.37 o 
  -1   2   0      838.24      972.83     10.98 o 
   0   2   0      828.62      892.66      9.19 o 
   1   2   0       24.35       26.78      1.18 o 
   2   2   0     3555.02     3461.57     48.78 o 
   3   2   0      966.30      975.50     11.63 o 
   4   2   0      993.07     1071.87     26.34 o 
   5   2   0      573.03      603.54     12.22 o 
   6   2   0      234.87      254.28      4.29 o 
   7   2   0        6.81        8.18      0.77 o 
   8   2   0       95.72      105.44      2.56 o 
   9   2   0       19.75       21.55      1.25 o 
  10   2   0        5.92        4.60      1.06 o 
  11   2   0       69.28       71.49      2.97 o 
  -9   3   0        4.29        2.31      1.51 o 
  -8   3   0        1.10        3.27      1.57 o 
  -7   3   0        1.13       -1.27      1.99 o 
  -6   3   0      334.14      320.63     13.28 o 
  -5   3   0      164.32      169.47      2.72 o 
  -4   3   0      355.82      380.49      5.24 o 
  -3   3   0        0.56        1.67      0.38 o 
  -2   3   0       16.05       15.88      0.65 o 
  -1   3   0       73.71       70.03      1.30 o 
   0   3   0     1359.33     1481.12     16.01 o 
   1   3   0      435.34      439.37      4.91 o 
   2   3   0      765.73      727.83      8.04 o 
   3   3   0     1689.72     1704.95     18.39 o 
   4   3   0      805.18      794.52     14.59 o 
   5   3   0      353.67      360.49      4.72 o 
   6   3   0      732.61      756.79     15.40 o 
   7   3   0       27.76       29.14      1.23 o 
   8   3   0      231.65      231.05      4.41 o 
   9   3   0      121.79      123.14      2.98 o 
  10   3   0       22.11       24.63      1.44 o 
  11   3   0       30.51       29.48      1.91 o 
  -8   4   0       26.10       14.73      2.55 o 
  -7   4   0      112.86      110.43      3.70 o 
  -6   4   0      213.43      199.33     12.16 o 
  -5   4   0       17.86       13.20      0.88 o 
  -4   4   0        2.32        3.14      0.60 o 
  -3   4   0      217.52      225.58      3.63 o 
  -2   4   0       16.10       13.17      0.75 o 
  -1   4   0      115.71      118.34      1.67 o 
   0   4   0     1328.76     1370.58     14.37 o 
   1   4   0     1651.20     1765.66     18.16 o 
   2   4   0     3435.60     3806.45     42.94 o 
   3   4   0       12.05       15.41      0.97 o 
   4   4   0      122.47      133.28      1.77 o 
   5   4   0      307.88      293.77      3.92 o 
   6   4   0       17.80       20.57      0.66 o 
   7   4   0      170.47      173.71      4.37 o 
   8   4   0      243.90      250.99      4.60 o 
   9   4   0      199.40      205.94      4.17 o 
  10   4   0       29.35       33.07      1.66 o 
  11   4   0        1.59       -1.95      1.30 o 
  -7   5   0        2.54        2.14      1.48 o 
  -6   5   0        3.97        2.57      2.15 o 
  -5   5   0        5.98        4.46      2.47 o 
  -4   5   0      310.17      342.36      6.64 o 
  -3   5   0        0.36       -1.00      0.85 o 
  -2   5   0       14.25       17.23      2.51 o 
  -1   5   0       82.18       83.90      4.28 o 
   0   5   0        0.43        3.47      1.28 o 
   1   5   0       63.92       77.17      1.36 o 
   2   5   0        0.01       -0.20      0.38 o 
   3   5   0        0.41        1.14      0.36 o 
   4   5   0       36.40       36.15      2.50 o 
   5   5   0       34.20       31.76      0.73 o 
   6   5   0      412.93      365.18      4.97 o 
   7   5   0      157.55      145.61      6.45 o 
   8   5   0      225.30      226.66      6.55 o 
   9   5   0        9.08       11.69      0.99 o 
  10   5   0       52.45       55.04      2.00 o 
  11   5   0       47.42       61.85      2.77 o 
  -6   6   0      215.34      191.63      7.99 o 
  -5   6   0        3.37        2.95      0.99 o 
  -4   6   0       23.24       24.59      2.74 o 
  -3   6   0      474.42      448.86     13.39 o 
  -2   6   0       13.76       19.25      1.43 o 
  -1   6   0       54.99       48.86      1.70 o 
   0   6   0      193.30      181.73      3.75 o 
   1   6   0      261.93      255.16      4.64 o 
   2   6   0        0.17        1.61      0.86 o 
   3   6   0      242.13      242.55      3.30 o 
   4   6   0       43.78       40.43      2.32 o 
   5   6   0        3.90        4.75      1.67 o 
   6   6   0      763.72      738.71     14.04 o 
   7   6   0      230.20      209.32      3.44 o 
   8   6   0        5.29        5.46      0.77 o 
   9   6   0       57.89       55.34      2.93 o 
  10   6   0       32.94       27.92      1.75 o 
  11   6   0      104.96      121.08      4.10 o 
  -5   7   0      177.53      160.05     23.11 o 
  -4   7   0       14.62       15.99      1.81 o 
  -3   7   0        1.69        2.27      1.13 o 
  -2   7   0      534.02      532.40     14.65 o 
  -1   7   0        1.01        2.90      0.81 o 
   0   7   0       80.15       71.19      5.87 o 
   1   7   0       16.16       20.41      1.26 o 
   2   7   0       35.92       29.12      0.93 o 
   3   7   0      290.89      271.61      7.73 o 
   4   7   0        2.86        2.25      1.17 o 
   5   7   0        6.17        8.44      0.65 o 
   6   7   0        0.52        2.48      1.18 o 
   7   7   0       92.83       92.22      2.22 o 
   8   7   0        2.86        2.99      1.49 o 
   9   7   0       64.46       68.39      5.50 o 
  10   7   0        8.34        6.33      1.41 o 
  -4   8   0       71.90       74.30      4.37 o 
  -3   8   0       46.22       43.79      2.28 o 
  -2   8   0       93.02      105.30     17.56 o 
  -1   8   0       17.74        9.90      1.89 o 
   0   8   0       71.25       79.76      5.35 o 
   1   8   0        8.95       16.85      1.37 o 
   2   8   0      329.52      298.17      6.07 o 
   3   8   0      131.20      120.05      3.12 o 
   4   8   0       27.89       19.67      1.01 o 
   5   8   0       80.19       71.31      6.85 o 
   6   8   0       57.39       56.00      1.66 o 
   7   8   0        1.40        5.07      4.88 o 
   8   8   0       37.97       32.90      1.62 o 
   9   8   0       40.32       41.25      8.11 o 
  10   8   0        9.01       11.27      3.20 o 
  -2   9   0       15.82       11.94      6.45 o 
  -1   9   0        9.04        6.09      1.59 o 
   0   9   0      159.02      170.72      5.14 o 
   1   9   0       71.98       66.93      4.66 o 
   2   9   0        4.03        2.62      2.95 o 
   3   9   0        9.57        7.63      1.33 o 
   4   9   0       11.78       12.46      1.82 o 
   5   9   0       54.31       48.01      2.34 o 
   6   9   0        4.39        4.05      1.63 o 
   7   9   0       62.38       55.89      2.42 o 
   8   9   0        4.87        3.84      1.17 o 
   9   9   0       62.45       58.65      3.52 o 
   0  10   0       47.85       50.18      6.58 o 
   1  10   0       37.03       39.05      2.27 o 
   2  10   0       14.80       15.68      4.72 o 
   3  10   0       44.69       45.61      7.72 o 
   4  10   0        4.53       11.10      3.02 o 
   5  10   0        0.29        2.58      1.30 o 
   6  10   0        1.70        1.40      1.23 o 
   7  10   0       21.33       22.63      1.87 o 
   8  10   0        0.13       -1.30      1.93 o 
  -7 -10   1        5.92        4.50      2.07 o 
  -6 -10   1       11.52       28.63      7.20 o 
  -5 -10   1        7.17        8.16      2.58 o 
  -4 -10   1       18.28       15.08      3.63 o 
  -3 -10   1      190.35      199.07     10.97 o 
  -2 -10   1      107.43      103.22     17.82 o 
  -1 -10   1        8.76       12.53      2.64 o 
  -8  -9   1       47.20       58.38      3.77 o 
  -7  -9   1        0.01        0.70      1.03 o 
  -6  -9   1        7.99       11.49      2.30 o 
  -5  -9   1       80.37       76.24      2.59 o 
  -4  -9   1        4.28       13.26      2.80 o 
  -3  -9   1       13.12        8.45      1.09 o 
  -2  -9   1       16.36       15.19      3.81 o 
  -1  -9   1       34.49       34.75      4.85 o 
   0  -9   1       73.94       72.19      6.49 o 
   1  -9   1       57.55       63.11      3.01 o 
  -9  -8   1        9.73        7.85      1.17 o 
  -8  -8   1       31.05       30.00      8.23 o 
  -7  -8   1       89.96       97.25      4.36 o 
  -6  -8   1        6.69        6.22      2.60 o 
  -5  -8   1       15.21       16.02      1.07 o 
  -4  -8   1       17.38       17.46      1.22 o 
  -3  -8   1       10.16        7.68      1.04 o 
  -2  -8   1       58.21       46.50      1.93 o 
  -1  -8   1       19.80       25.34      2.25 o 
   0  -8   1        9.50       12.13      1.28 o 
   1  -8   1       13.07       15.74      1.79 o 
   2  -8   1        8.32       11.60      5.47 o 
   3  -8   1       61.00       64.18      2.69 o 
 -10  -7   1       25.35       35.13      3.07 o 
  -9  -7   1       63.46       61.95      2.31 o 
  -8  -7   1      261.18      262.19      6.53 o 
  -7  -7   1        8.30        6.74      2.90 o 
  -6  -7   1       47.51       37.68      1.34 o 
  -5  -7   1        0.02        1.02      0.46 o 
  -4  -7   1      104.81      101.58      2.40 o 
  -3  -7   1        0.23        1.12      2.53 o 
  -2  -7   1       31.89       23.61      1.27 o 
  -1  -7   1       64.81       56.16      2.22 o 
   0  -7   1       13.60       16.85      3.22 o 
   1  -7   1        0.06        0.97      2.46 o 
   2  -7   1       43.93       41.89      7.71 o 
   3  -7   1       81.23       78.62      3.30 o 
   4  -7   1       16.62       19.74      1.62 o 
   5  -7   1       17.56       23.77      1.99 o 
 -11  -6   1        7.99        7.83      1.91 o 
 -10  -6   1      169.52      190.20      6.29 o 
  -9  -6   1       52.17       56.59      2.49 o 
  -8  -6   1        6.26        4.65      0.80 o 
  -7  -6   1      206.07      201.44      8.01 o 
  -6  -6   1       25.81       26.17      1.00 o 
  -5  -6   1      807.39      721.62     15.57 o 
  -4  -6   1        0.21        0.71      0.80 o 
  -3  -6   1       98.24       92.65      2.59 o 
  -2  -6   1      596.60      586.97      7.94 o 
  -1  -6   1        8.43       10.42      2.97 o 
   0  -6   1       76.23       86.32      1.75 o 
   1  -6   1      191.79      212.28      6.34 o 
   2  -6   1       29.10       28.54      6.29 o 
   3  -6   1        1.08        1.45      1.61 o 
   4  -6   1        1.97        1.38      1.05 o 
   5  -6   1        7.38       10.66      1.89 o 
   6  -6   1      284.79      256.51     10.42 o 
 -11  -5   1       49.67       57.52      2.51 o 
 -10  -5   1       90.42       93.46      3.21 o 
  -9  -5   1      118.30      117.69      3.60 o 
  -8  -5   1      243.65      232.57      6.29 o 
  -7  -5   1       35.14       34.66      1.66 o 
  -6  -5   1       21.67       20.50      4.79 o 
  -5  -5   1      189.35      163.10      5.30 o 
  -4  -5   1       34.49       34.65      1.22 o 
  -3  -5   1      260.13      270.73      3.93 o 
  -2  -5   1      379.55      371.34      4.49 o 
  -1  -5   1      346.80      367.84      4.68 o 
   0  -5   1        6.12        5.55      0.60 o 
   1  -5   1       98.04       95.47      1.78 o 
   2  -5   1      498.61      530.91     12.64 o 
   3  -5   1        5.78        5.55      2.40 o 
   4  -5   1      253.01      245.34      6.98 o 
   5  -5   1       22.66       29.72      1.72 o 
   6  -5   1       66.78       64.98      8.22 o 
   7  -5   1       19.18       22.44      2.95 o 
 -11  -4   1       69.37       61.69      2.77 o 
 -10  -4   1        2.83        5.49      0.97 o 
  -9  -4   1       17.48       18.49      1.16 o 
  -8  -4   1       89.37       91.66      2.97 o 
  -7  -4   1      217.89      207.32      4.00 o 
  -6  -4   1      338.67      319.07      4.79 o 
  -5  -4   1       78.68       75.45      1.53 o 
  -4  -4   1       85.57       96.84      1.42 o 
  -3  -4   1       61.48       56.00      0.93 o 
  -2  -4   1      275.07      244.17      6.32 o 
  -1  -4   1       10.79       13.68      0.80 o 
   0  -4   1     3172.85     3422.73     41.77 o 
   1  -4   1        5.62        6.64      1.06 o 
   2  -4   1       50.83       48.06      3.98 o 
   3  -4   1       11.32       12.58      0.72 o 
   4  -4   1       19.44       19.55      2.66 o 
   5  -4   1       44.42       36.67      1.77 o 
   6  -4   1        9.15        7.02      2.21 o 
   7  -4   1        0.29        1.71      1.76 o 
   8  -4   1        0.03        1.37      1.09 o 
 -11  -3   1       12.11        5.49      1.06 o 
 -10  -3   1       41.81       42.88      2.04 o 
  -9  -3   1       71.06       78.12      2.93 o 
  -8  -3   1      293.50      304.46      6.87 o 
  -7  -3   1      312.07      309.54      6.92 o 
  -6  -3   1       56.83       53.77      2.06 o 
  -5  -3   1       97.75       80.89      2.59 o 
  -4  -3   1       47.98       36.38      1.25 o 
  -3  -3   1       11.16       17.51      0.87 o 
  -2  -3   1      917.15      923.90      9.80 o 
  -1  -3   1      521.36      584.88      7.52 o 
   0  -3   1     2365.04     2374.37     28.76 o 
   1  -3   1     1458.39     1548.26     19.56 o 
   2  -3   1      237.41      262.77      3.15 o 
   3  -3   1       22.66       20.24      1.30 o 
   4  -3   1      270.38      246.41      3.91 o 
   5  -3   1       84.28       83.93      2.08 o 
   6  -3   1       17.34       16.91      2.41 o 
   7  -3   1        0.65        7.54      1.43 o 
   8  -3   1        9.35       11.03      1.69 o 
 -11  -2   1       29.21       28.80      1.89 o 
 -10  -2   1        8.20       13.08      1.28 o 
  -9  -2   1       42.88       45.50      1.81 o 
  -8  -2   1       99.95       96.49      2.45 o 
  -7  -2   1        0.76        2.35      0.96 o 
  -6  -2   1      139.47      165.87      4.00 o 
  -5  -2   1     1627.46     1631.81     89.76 o 
  -4  -2   1      177.10      169.59      2.46 o 
  -3  -2   1      637.91      690.26      8.11 o 
  -2  -2   1      582.87      556.40      5.88 o 
  -1  -2   1     1727.34     1784.99     17.95 o 
   0  -2   1      436.30      457.65      5.30 o 
   1  -2   1      692.91      804.38     19.70 o 
   2  -2   1      662.06      661.82     10.91 o 
   3  -2   1     2289.39     2489.10     26.93 o 
   4  -2   1      346.49      351.72      5.39 o 
   5  -2   1       93.88       93.39      2.70 o 
   6  -2   1      152.04      160.71      2.79 o 
   7  -2   1      397.92      410.10      7.86 o 
   8  -2   1       28.41       31.08      1.93 o 
   9  -2   1       51.02       55.37      3.73 o 
 -10  -1   1       32.18       36.74      1.88 o 
  -9  -1   1       38.46       45.66      1.89 o 
  -8  -1   1       19.35       19.12      1.84 o 
  -7  -1   1      207.06      234.74     12.66 o 
  -6  -1   1       64.60       59.61      3.17 o 
  -5  -1   1      234.02      254.69     16.03 o 
  -4  -1   1        5.80        8.39      0.47 o 
  -3  -1   1      736.00      730.80     10.70 o 
  -2  -1   1     3163.25     3276.29     32.20 o 
  -1  -1   1      172.18      184.67      4.38 o 
   0  -1   1       60.58       66.52      1.22 o 
   1  -1   1     1870.52     2027.83     27.55 o 
   2  -1   1     2831.70     2854.28     38.17 o 
   3  -1   1      289.77      270.38      4.77 o 
   4  -1   1      979.18     1071.16     10.52 o 
   5  -1   1      224.48      224.21      3.27 o 
   6  -1   1      266.74      259.06      3.75 o 
   7  -1   1       76.47       74.81      4.03 o 
   8  -1   1       43.84       32.23      6.60 o 
   9  -1   1       89.01       79.27      8.96 o 
  10  -1   1       31.03       17.33      3.38 o 
 -10   0   1        0.31        5.50      4.94 o 
  -9   0   1       40.21       46.01      3.66 o 
  -8   0   1        7.50        6.75      1.14 o 
  -7   0   1      110.44      120.31      3.07 o 
  -6   0   1       77.88       71.56      2.44 o 
  -5   0   1        0.61        0.69      0.43 o 
  -4   0   1      332.86      341.53      4.96 o 
  -3   0   1      207.40      177.95      2.55 o 
  -2   0   1      228.84      179.46      4.71 o 
   1   0   1     4400.84     4474.84    165.06 o 
   2   0   1    16075.56    17327.14    526.47 o 
   3   0   1      286.04      282.94      6.63 o 
   4   0   1      102.94       87.99      4.77 o 
   5   0   1       79.05       74.31      1.52 o 
   6   0   1      309.37      300.67      4.57 o 
   7   0   1      297.95      294.81      4.60 o 
   8   0   1       45.65       48.22      2.14 o 
   9   0   1       61.54       59.16      2.99 o 
  10   0   1       21.67       23.77      2.69 o 
 -10   1   1       10.80       14.59      4.16 o 
  -9   1   1       16.02       20.34      2.15 o 
  -8   1   1       21.04       21.19      3.47 o 
  -7   1   1      160.39      169.06      3.01 o 
  -6   1   1        0.27        1.93      0.39 o 
  -5   1   1      137.44      146.22      2.11 o 
  -4   1   1       82.13       73.10      1.77 o 
  -3   1   1       63.83       76.13      3.25 o 
  -2   1   1      209.37      205.51      4.75 o 
  -1   1   1     1711.74     1671.92     45.23 o 
   2   1   1      194.55      185.57      2.40 o 
   3   1   1      412.96      405.93      5.70 o 
   4   1   1       50.02       33.97      2.07 o 
   5   1   1     1213.62     1174.84     13.48 o 
   6   1   1       11.92       10.96      3.53 o 
   7   1   1      185.35      185.75      4.65 o 
   8   1   1      267.50      260.30     17.42 o 
   9   1   1      121.38      136.63      4.79 o 
  10   1   1       20.61       21.06      1.62 o 
  -9   2   1        2.62        1.77      1.45 o 
  -8   2   1      234.00      242.12      5.13 o 
  -7   2   1       98.53       92.87      3.94 o 
  -6   2   1      129.90      128.78      3.66 o 
  -5   2   1       33.53       34.84      1.16 o 
  -4   2   1       55.08       40.95      0.83 o 
  -3   2   1      135.15      152.45      1.97 o 
  -2   2   1      304.02      309.19      4.50 o 
  -1   2   1     2017.96     2059.78     25.04 o 
   0   2   1     6018.34     6273.66     87.00 o 
   1   2   1      296.53      291.05      4.00 o 
   2   2   1       61.96       60.07      1.28 o 
   3   2   1     1081.04     1038.39     12.03 o 
   4   2   1       19.55       23.64      0.94 o 
   5   2   1        5.75        9.79      0.77 o 
   6   2   1     1715.28     1845.46     30.27 o 
   7   2   1      177.68      177.01      3.86 o 
   8   2   1      168.41      162.16      3.44 o 
   9   2   1      113.13      133.23      3.11 o 
  10   2   1        8.26       10.65      1.15 o 
  11   2   1       34.83       33.07      2.27 o 
  -9   3   1       89.57       89.74      5.25 o 
  -8   3   1       90.72       90.81      5.76 o 
  -7   3   1       30.73       30.10      3.51 o 
  -6   3   1       40.39       36.56      0.85 o 
  -5   3   1      194.46      203.72      2.84 o 
  -4   3   1      211.98      210.16      2.67 o 
  -3   3   1       85.08       95.07      1.62 o 
  -2   3   1     2165.55     2286.58     37.57 o 
  -1   3   1      117.11      111.94      3.18 o 
   0   3   1        6.37       10.70      1.16 o 
   1   3   1      206.40      197.76      4.53 o 
   2   3   1       15.16       28.22      1.37 o 
   3   3   1       92.12       67.76      2.39 o 
   4   3   1      262.54      276.89     12.05 o 
   5   3   1      451.70      428.43      5.82 o 
   6   3   1      315.00      316.88      5.90 o 
   7   3   1      429.52      437.21      8.23 o 
   8   3   1       32.42       31.65      1.40 o 
   9   3   1       43.84       53.66      1.83 o 
  10   3   1        5.62        5.39      0.87 o 
  11   3   1       15.95       20.23      1.67 o 
  -8   4   1       12.07       12.65      2.32 o 
  -7   4   1        0.05        2.03      1.20 o 
  -6   4   1       45.47       51.54      4.12 o 
  -5   4   1       13.05       12.52      0.83 o 
  -4   4   1        3.08        3.98      1.60 o 
  -3   4   1       17.22       13.96      0.87 o 
  -2   4   1      482.64      500.13      6.99 o 
  -1   4   1        0.06        0.71      0.36 o 
   0   4   1        9.15        9.32      1.61 o 
   1   4   1      508.59      541.09      6.30 o 
   2   4   1       88.47      100.72      2.17 o 
   3   4   1      268.18      304.04      3.61 o 
   4   4   1      964.15     1040.15     11.50 o 
   5   4   1      196.35      175.52      5.20 o 
   6   4   1       67.36       56.06      1.20 o 
   7   4   1       35.36       32.00      1.41 o 
   8   4   1        8.29        3.88      0.73 o 
   9   4   1      219.25      208.62      4.19 o 
  10   4   1        0.12        0.32      0.86 o 
  11   4   1        1.44        2.25      1.08 o 
  -7   5   1       69.54       78.99     15.16 o 
  -6   5   1       30.14       28.12      5.20 o 
  -5   5   1      108.28      110.01      2.84 o 
  -4   5   1       20.50       22.33      2.13 o 
  -3   5   1       44.47       47.06      1.60 o 
  -2   5   1        9.13        8.83      0.81 o 
  -1   5   1       69.85       62.95      2.98 o 
   0   5   1      293.13      271.26      3.73 o 
   1   5   1      345.45      351.21      4.37 o 
   2   5   1      414.89      423.77      6.62 o 
   3   5   1      158.88      168.47      2.24 o 
   4   5   1       81.38       67.84      1.11 o 
   5   5   1       14.11       15.11      1.67 o 
   6   5   1      244.24      248.45      5.21 o 
   7   5   1      268.38      270.74      4.27 o 
   8   5   1        8.81        6.76      0.86 o 
   9   5   1      146.29      161.37      3.42 o 
  10   5   1        1.21        4.60      1.06 o 
  11   5   1        3.35        2.35      1.18 o 
  -6   6   1        4.70        3.03      1.35 o 
  -5   6   1        9.67       12.06      1.43 o 
  -4   6   1       94.74       92.61      9.78 o 
  -3   6   1      114.25      100.30      9.68 o 
  -2   6   1      294.49      277.93      5.25 o 
  -1   6   1      586.90      603.21     11.20 o 
   0   6   1      476.68      480.31     15.04 o 
   1   6   1      465.58      459.74     10.01 o 
   2   6   1       50.88       54.28      1.19 o 
   3   6   1       23.06       28.43      0.69 o 
   4   6   1       14.34       14.72      0.61 o 
   5   6   1        1.11        0.53      0.56 o 
   6   6   1       26.21       22.22      0.98 o 
   7   6   1      395.09      403.54     11.20 o 
   8   6   1       62.77       72.91      2.38 o 
   9   6   1      529.18      574.38     11.42 o 
  10   6   1       64.19       62.51      2.62 o 
  11   6   1      127.15      140.02      5.39 o 
  -5   7   1       84.02       86.74      4.54 o 
  -4   7   1       68.31       86.84      2.86 o 
  -3   7   1       15.09       17.35      2.16 o 
  -2   7   1       22.90       18.02      4.87 o 
  -1   7   1      229.02      244.62      5.03 o 
   0   7   1        0.91        1.91      0.91 o 
   1   7   1      205.79      186.98     11.90 o 
   2   7   1        1.17        0.97      0.85 o 
   3   7   1       12.11       12.91      2.54 o 
   4   7   1       97.53       93.23      1.73 o 
   5   7   1       27.36       20.51      2.71 o 
   6   7   1      146.61      141.73      2.85 o 
   7   7   1      276.55      267.48     12.36 o 
   8   7   1       49.67       68.09      4.22 o 
   9   7   1       66.92       63.82      2.65 o 
  10   7   1        4.45        2.04      1.18 o 
  -4   8   1       14.54       12.17      1.52 o 
  -3   8   1        0.22        0.60      0.92 o 
  -2   8   1      108.52      124.40      5.16 o 
  -1   8   1      112.24      120.21     10.95 o 
   0   8   1        2.83        4.86      2.21 o 
   1   8   1       75.53       59.97      1.98 o 
   2   8   1        4.12        6.53      1.18 o 
   3   8   1      416.69      367.53      6.39 o 
   4   8   1       11.57       10.44      2.05 o 
   5   8   1       58.08       44.90      1.26 o 
   6   8   1       17.69       23.41      4.47 o 
   7   8   1        0.69       -0.11      0.76 o 
   8   8   1        0.25        0.82      1.38 o 
   9   8   1       18.25       18.23      1.32 o 
  10   8   1        6.54        2.35      1.18 o 
  -3   9   1      122.80      126.62      9.09 o 
  -2   9   1       40.10       44.38      3.18 o 
  -1   9   1        3.15        8.78      3.13 o 
   0   9   1        0.16        0.00      1.54 o 
   1   9   1      162.55      148.74      3.75 o 
   2   9   1        1.59        3.68      1.34 o 
   3   9   1      207.46      213.57      4.29 o 
   4   9   1       16.36       10.86      1.42 o 
   5   9   1        2.87        5.60      1.35 o 
   6   9   1       20.63       22.03      1.43 o 
   7   9   1       10.27       10.68      1.99 o 
   8   9   1       10.14       14.97      1.46 o 
   9   9   1       33.86       43.10      4.37 o 
  -1  10   1        1.40        0.80      2.30 o 
   0  10   1      188.23      209.20     14.89 o 
   1  10   1      116.54      119.70      8.98 o 
   2  10   1       78.51       70.34      2.64 o 
   3  10   1        0.61       -0.94      0.79 o 
   4  10   1        0.64       -1.27      1.77 o 
   5  10   1       35.51       36.19      1.96 o 
   6  10   1       37.19       31.67      2.31 o 
   7  10   1       13.78       18.62      5.79 o 
   8  10   1       18.39       20.67      2.15 o 
   3  11   1       90.24       79.36     20.99 o 
   4  11   1       27.95       35.87      2.16 o 
   5  11   1       19.68       16.30      3.04 o 
  -5 -10   2       25.16       24.32      8.65 o 
  -4 -10   2        7.21        6.47      3.76 o 
  -3 -10   2       30.10       29.28      4.15 o 
  -8  -9   2       39.14       45.42      3.25 o 
  -7  -9   2        0.58        3.44      2.15 o 
  -6  -9   2        2.90        4.38      1.38 o 
  -5  -9   2       47.75       54.21      7.33 o 
  -4  -9   2        0.56        1.60      3.70 o 
  -3  -9   2        1.82       -0.29      0.87 o 
  -2  -9   2       92.15       74.73      6.81 o 
  -1  -9   2       33.37       34.94      3.94 o 
   0  -9   2        0.37        2.19      1.36 o 
   1  -9   2       11.43       18.11      2.24 o 
  -9  -8   2       17.30       11.55      1.59 o 
  -8  -8   2        2.02        3.88      1.84 o 
  -7  -8   2      117.57      115.93      4.54 o 
  -6  -8   2       33.16       25.32      1.73 o 
  -5  -8   2        8.68        5.91      4.02 o 
  -4  -8   2        3.36        6.97      3.22 o 
  -3  -8   2       21.70       16.95      1.47 o 
  -2  -8   2      175.61      187.47      4.71 o 
  -1  -8   2        1.41        0.97      1.51 o 
   0  -8   2        4.08        3.55      0.95 o 
   1  -8   2       33.07       38.11      5.96 o 
   2  -8   2       22.21       25.41      1.92 o 
   3  -8   2        0.04        2.90      2.58 o 
 -10  -7   2       40.79       38.52      3.09 o 
  -9  -7   2       17.01       21.84      5.44 o 
  -8  -7   2       13.31       12.14      1.16 o 
  -7  -7   2      114.02       99.29      6.36 o 
  -6  -7   2        0.00       -0.03      2.35 o 
  -5  -7   2        0.10        0.97      0.49 o 
  -4  -7   2       80.36       83.95      7.60 o 
  -3  -7   2      144.52      127.76      8.25 o 
  -2  -7   2       37.52       35.76      3.53 o 
  -1  -7   2       26.31       19.95      2.46 o 
   0  -7   2      107.65       99.89      3.00 o 
   1  -7   2       14.39       11.41      2.56 o 
   2  -7   2       84.20       82.60      7.75 o 
   3  -7   2       11.35       14.12      2.08 o 
   4  -7   2      211.70      204.81      6.82 o 
 -10  -6   2        3.77        1.60      1.38 o 
  -9  -6   2       68.38       75.45      2.53 o 
  -8  -6   2       43.80       40.38      2.18 o 
  -7  -6   2       80.19       70.41      1.97 o 
  -6  -6   2       91.62       82.10      1.73 o 
  -5  -6   2      601.83      568.71      8.04 o 
  -4  -6   2      183.27      175.58      5.07 o 
  -3  -6   2        3.00        4.18      1.60 o 
  -2  -6   2       67.55       61.14      4.17 o 
  -1  -6   2       15.92       19.83      3.69 o 
   0  -6   2       13.19       14.99      1.78 o 
   1  -6   2       15.93       15.23      1.49 o 
   2  -6   2        3.83        5.75      1.67 o 
   3  -6   2      134.73      133.04      4.19 o 
   4  -6   2       21.28       22.10      3.08 o 
   5  -6   2        7.87       10.79      2.04 o 
 -11  -5   2        1.05       -0.21      1.19 o 
 -10  -5   2      111.43      132.75      5.97 o 
  -9  -5   2      187.54      212.53      6.95 o 
  -8  -5   2       40.26       36.96      2.08 o 
  -7  -5   2      519.04      551.66     13.35 o 
  -6  -5   2      446.44      431.32      7.03 o 
  -5  -5   2      441.33      426.16      9.60 o 
  -4  -5   2      434.47      394.55      5.35 o 
  -3  -5   2       90.38       74.80      4.02 o 
  -2  -5   2      336.80      312.63      6.99 o 
  -1  -5   2      175.55      154.45      2.71 o 
   0  -5   2      214.88      205.35      8.52 o 
   1  -5   2        3.88        6.80      0.64 o 
   2  -5   2       35.20       28.63      0.98 o 
   3  -5   2       37.83       30.95      1.81 o 
   4  -5   2      103.30       96.62      2.44 o 
   5  -5   2        0.58       -0.64      2.95 o 
   6  -5   2       22.92       10.53      1.77 o 
 -11  -4   2       60.30       60.07      3.05 o 
 -10  -4   2       59.27       62.17      2.29 o 
  -9  -4   2        0.12       -1.77      1.18 o 
  -8  -4   2       32.35       32.12      1.88 o 
  -7  -4   2       45.56       32.83      1.43 o 
  -6  -4   2       91.52       87.41      1.58 o 
  -5  -4   2       19.01       15.97      1.38 o 
  -4  -4   2      105.83       97.68      1.51 o 
  -3  -4   2      322.92      312.67      4.21 o 
  -2  -4   2     1168.83     1098.36     11.65 o 
  -1  -4   2      626.97      643.60      7.56 o 
   0  -4   2       53.43       61.49      1.20 o 
   1  -4   2        0.04       -0.73      0.49 o 
   2  -4   2        7.03        6.21      0.49 o 
   3  -4   2       87.97       93.69      1.82 o 
   4  -4   2       16.74       15.27      2.70 o 
   5  -4   2      133.03      139.43      4.28 o 
   6  -4   2      281.89      258.16      5.87 o 
   7  -4   2      115.94      105.80      9.32 o 
 -11  -3   2       74.53       81.64      3.18 o 
 -10  -3   2       56.70       50.81      2.80 o 
  -9  -3   2        0.52       -0.76      0.76 o 
  -8  -3   2        6.53        5.49      1.31 o 
  -7  -3   2      128.01      125.92      3.25 o 
  -6  -3   2       40.76       35.25      0.99 o 
  -5  -3   2      349.35      339.38      8.16 o 
  -4  -3   2       75.55       79.13      2.96 o 
  -3  -3   2      920.91      870.94      9.67 o 
  -2  -3   2      275.43      278.51      7.43 o 
  -1  -3   2      997.68     1070.27     11.96 o 
   0  -3   2       24.74       32.31      1.12 o 
   1  -3   2     2274.62     2391.24     29.15 o 
   2  -3   2        1.54        1.81      0.59 o 
   3  -3   2       15.71       17.39      0.67 o 
   4  -3   2      635.02      628.69     10.11 o 
   5  -3   2      212.16      203.76      6.36 o 
   6  -3   2        7.00        3.85      0.98 o 
   7  -3   2        7.99        9.62      1.36 o 
   8  -3   2       30.84       24.55      5.00 o 
 -11  -2   2       45.78       43.57      2.19 o 
 -10  -2   2       12.40        8.48      1.08 o 
  -9  -2   2        0.55        0.21      0.86 o 
  -8  -2   2      179.99      172.35      3.81 o 
  -7  -2   2      148.39      152.55      4.86 o 
  -6  -2   2       87.05       76.28      1.13 o 
  -5  -2   2      170.25      162.84      2.57 o 
  -4  -2   2     2482.58     2578.37     29.07 o 
  -3  -2   2      464.46      498.29      7.16 o 
  -2  -2   2        2.26        1.25      0.30 o 
  -1  -2   2      928.86      888.99     10.02 o 
   0  -2   2      876.97      916.54     11.61 o 
   1  -2   2      210.22      207.38      2.63 o 
   2  -2   2      471.63      498.98      5.45 o 
   3  -2   2        5.50        8.65      0.45 o 
   4  -2   2       61.23       64.28      8.62 o 
   5  -2   2       51.81       50.07      1.29 o 
   6  -2   2       17.80       14.11      0.97 o 
   7  -2   2       94.71       98.25      3.30 o 
   8  -2   2       17.25       16.26      1.46 o 
   9  -2   2        7.20        3.21      3.01 o 
 -10  -1   2       54.44       56.16      2.01 o 
  -9  -1   2      209.89      220.67      5.66 o 
  -8  -1   2       83.59       85.64      3.48 o 
  -7  -1   2       10.18        8.12      1.08 o 
  -6  -1   2       54.49       46.77      3.65 o 
  -5  -1   2      200.11      211.81      5.31 o 
  -4  -1   2     1016.89     1032.05     12.90 o 
  -3  -1   2      889.35      938.28     10.29 o 
  -2  -1   2     3150.90     3276.77     34.01 o 
  -1  -1   2     1365.35     1318.53     14.03 o 
   0  -1   2     1244.88     1229.11     14.12 o 
   1  -1   2     4361.37     4623.60    119.64 o 
   2  -1   2        3.54        7.69      0.40 o 
   3  -1   2       54.46       34.57      1.34 o 
   4  -1   2        0.48        1.35      0.97 o 
   5  -1   2        2.18        3.52      0.41 o 
   6  -1   2        0.44       -0.37      0.64 o 
   7  -1   2      100.41      103.74      2.69 o 
   8  -1   2      280.98      273.94     21.06 o 
   9  -1   2        6.26       15.56      8.14 o 
 -10   0   2        2.24        3.39      1.47 o 
  -9   0   2        0.04        3.28      4.19 o 
  -8   0   2       55.87       54.25      9.15 o 
  -7   0   2      109.28      123.74      3.70 o 
  -6   0   2       27.52       24.85      0.83 o 
  -5   0   2       49.11       33.28      1.01 o 
  -4   0   2       41.62       43.87      0.99 o 
  -3   0   2      948.44      997.80     14.07 o 
  -2   0   2     3515.39     3425.63     55.18 o 
  -1   0   2      699.54      710.09      8.73 o 
   0   0   2     1710.35     1732.83     27.75 o 
   1   0   2     1823.89     1965.82     22.05 o 
   2   0   2      177.45      182.12      2.07 o 
   3   0   2       34.02       24.43      0.58 o 
   4   0   2      871.92      883.09     10.35 o 
   5   0   2      162.12      163.50      2.52 o 
   6   0   2      373.72      370.17      7.38 o 
   7   0   2      475.19      473.80     20.61 o 
   8   0   2       13.89       11.60      1.01 o 
   9   0   2      190.57      204.11     13.35 o 
  10   0   2        7.41        7.33      1.89 o 
 -10   1   2      205.36      224.67      7.68 o 
  -9   1   2        1.73        3.68      1.69 o 
  -8   1   2       14.43       21.11      7.20 o 
  -7   1   2       21.49       24.71      0.70 o 
  -6   1   2      158.03      166.01      2.93 o 
  -5   1   2       12.30       15.60      0.74 o 
  -4   1   2      252.43      260.41      3.52 o 
  -3   1   2       92.12      104.16      1.71 o 
  -2   1   2      551.02      563.24      7.07 o 
  -1   1   2        2.71        7.54      0.36 o 
   0   1   2      349.90      338.28     14.35 o 
   1   1   2     9637.55     8542.32    185.79 o 
   2   1   2     3204.90     3255.22     34.16 o 
   3   1   2     1232.84     1340.47     24.67 o 
   4   1   2      590.58      593.16      6.43 o 
   5   1   2       24.73       22.93      0.66 o 
   6   1   2      339.34      331.38      7.76 o 
   7   1   2       17.28       14.50      1.12 o 
   8   1   2        0.27        4.28      1.02 o 
   9   1   2       61.36       61.03      3.40 o 
  10   1   2        0.55        1.71      0.87 o 
  -9   2   2       10.51        5.92      1.74 o 
  -8   2   2        0.76        2.41      0.92 o 
  -7   2   2      502.98      498.83     14.64 o 
  -6   2   2        0.41        0.73      0.49 o 
  -5   2   2        1.42        1.42      0.43 o 
  -4   2   2        1.83        0.37      0.42 o 
  -3   2   2       14.25        8.93      0.47 o 
  -2   2   2        0.45       -0.23      1.17 o 
  -1   2   2       21.43       21.97      2.00 o 
   0   2   2     3086.73     3033.66     36.07 o 
   1   2   2      231.58      217.52      3.13 o 
   2   2   2      474.09      509.13      6.39 o 
   3   2   2      158.23      132.44      3.92 o 
   4   2   2      428.40      421.60      5.15 o 
   5   2   2      121.62      107.01      1.71 o 
   6   2   2       93.68       85.84      1.44 o 
   7   2   2       45.53       49.49      1.75 o 
   8   2   2        6.04        9.66      1.10 o 
   9   2   2      184.13      178.38      4.42 o 
  10   2   2       20.55       17.52      1.65 o 
  11   2   2       25.10       41.14      3.59 o 
  -9   3   2       21.42       16.47      6.82 o 
  -8   3   2       85.79       91.65      2.85 o 
  -7   3   2       80.61       77.02      4.01 o 
  -6   3   2       65.52       60.48      1.24 o 
  -5   3   2      210.12      217.63      3.51 o 
  -4   3   2        0.32        0.29      0.48 o 
  -3   3   2       84.73      109.88      5.14 o 
  -2   3   2       33.52       48.73      2.39 o 
  -1   3   2      598.41      607.66     12.53 o 
   0   3   2        3.49        2.29      0.38 o 
   1   3   2     1143.49     1107.98     12.68 o 
   2   3   2       20.11       25.32      0.55 o 
   3   3   2      589.59      568.64     11.62 o 
   4   3   2      419.26      403.72      9.76 o 
   5   3   2       61.68       66.74      2.31 o 
   6   3   2       57.14       48.09      0.79 o 
   7   3   2      586.53      601.51     10.67 o 
   8   3   2       80.01       82.57      2.82 o 
   9   3   2        9.27        7.09      1.16 o 
  10   3   2       17.92       20.03      1.48 o 
  11   3   2        2.21        6.76      1.29 o 
  -8   4   2       94.76      103.39      3.57 o 
  -7   4   2       83.84       76.66      8.67 o 
  -6   4   2        1.10       -0.03      2.25 o 
  -5   4   2       30.62       25.28      3.93 o 
  -4   4   2       93.12      102.99      6.31 o 
  -3   4   2        3.39        2.53      0.59 o 
  -2   4   2      567.29      568.30      7.00 o 
  -1   4   2      218.88      213.35      2.67 o 
   0   4   2       22.51       31.63      1.63 o 
   1   4   2      238.35      253.99      5.61 o 
   2   4   2      605.49      605.10     17.60 o 
   3   4   2      398.77      450.93      5.60 o 
   4   4   2       69.86       61.96      3.18 o 
   5   4   2       14.26       14.71      0.87 o 
   6   4   2      711.31      732.43     22.75 o 
   7   4   2      358.77      345.53      6.55 o 
   8   4   2      154.27      152.29      3.58 o 
   9   4   2       38.20       35.13      1.72 o 
  10   4   2       40.10       44.38      1.65 o 
  11   4   2        0.01        9.34      2.16 o 
  -7   5   2        3.36        3.05      2.09 o 
  -6   5   2       57.61       63.66      2.10 o 
  -5   5   2       28.94       32.69      5.70 o 
  -4   5   2       52.54       48.82      1.48 o 
  -3   5   2       16.81       18.56      0.97 o 
  -2   5   2        5.70        4.45      1.03 o 
  -1   5   2      483.32      459.17     13.81 o 
   0   5   2       54.54       58.84      1.43 o 
   1   5   2       13.46       16.72      2.01 o 
   2   5   2      120.08      131.74      1.76 o 
   3   5   2        7.49       12.99      1.02 o 
   4   5   2      384.71      371.63      6.19 o 
   5   5   2       46.12       44.49      0.83 o 
   6   5   2       74.60       74.40      1.87 o 
   7   5   2      279.98      257.35      4.13 o 
   8   5   2      110.48      121.08      2.96 o 
   9   5   2       15.40       10.19      1.19 o 
  10   5   2       84.35       88.91      2.93 o 
  11   5   2        0.03        2.48      1.17 o 
  -7   6   2       16.54       13.90      4.89 o 
  -6   6   2      217.30      217.53      7.31 o 
  -5   6   2        0.74        1.26      1.09 o 
  -4   6   2       69.92       67.22      5.86 o 
  -3   6   2        5.65        4.70      1.22 o 
  -2   6   2     1047.03     1081.82     23.94 o 
  -1   6   2      222.74      221.28      4.25 o 
   0   6   2      337.62      330.52      5.15 o 
   1   6   2       71.17       70.01      2.44 o 
   2   6   2        8.35       14.19      2.15 o 
   3   6   2        2.35        3.05      0.38 o 
   4   6   2       56.48       61.24      1.13 o 
   5   6   2       55.04       51.58      1.26 o 
   6   6   2      102.51      103.98      4.50 o 
   7   6   2       35.39       30.29      0.84 o 
   8   6   2        5.58        5.88      0.64 o 
   9   6   2        3.59        7.60      1.31 o 
  10   6   2      163.90      178.10      5.25 o 
  11   6   2       78.86       70.78      3.32 o 
  -5   7   2       13.25       13.13      2.82 o 
  -4   7   2      410.55      432.04      8.83 o 
  -3   7   2        5.75        7.72      3.51 o 
  -2   7   2       50.13       48.77      2.75 o 
  -1   7   2       42.49       34.14      1.30 o 
   0   7   2      232.65      259.81      5.31 o 
   1   7   2      145.87      136.12      2.59 o 
   2   7   2      196.90      191.02     12.45 o 
   3   7   2        9.47        9.66      0.63 o 
   4   7   2       85.94       84.11      8.50 o 
   5   7   2       93.45       89.18      1.66 o 
   6   7   2        0.01        0.62      0.43 o 
   7   7   2      133.22      139.23      2.93 o 
   8   7   2        0.03        2.60      2.83 o 
   9   7   2       18.02       18.98      4.92 o 
  10   7   2       10.83       11.13      1.73 o 
  -4   8   2       51.07       48.96      5.52 o 
  -3   8   2       45.84       52.31      3.30 o 
  -2   8   2        4.09        9.85      4.71 o 
  -1   8   2      291.05      290.71     16.78 o 
   0   8   2       28.48       30.08      1.86 o 
   1   8   2      186.37      171.39      6.99 o 
   2   8   2      129.32      121.40      7.40 o 
   3   8   2       95.42       94.72      2.01 o 
   4   8   2      123.30      105.49      6.57 o 
   5   8   2        3.18        2.94      1.07 o 
   6   8   2        0.72        1.93      2.78 o 
   7   8   2       34.96       36.72      6.11 o 
   8   8   2       52.40       52.24      1.99 o 
   9   8   2       64.01       60.33      5.38 o 
  10   8   2        1.36        0.97      1.08 o 
  -3   9   2        3.75       -0.12      0.90 o 
  -2   9   2      210.33      221.78      7.08 o 
  -1   9   2      102.19      104.42     10.53 o 
   0   9   2      116.42      115.78      9.61 o 
   1   9   2        7.89        8.24      0.99 o 
   2   9   2        2.44        4.18      4.33 o 
   3   9   2       41.32       51.37      4.87 o 
   4   9   2      283.41      249.05      7.14 o 
   5   9   2       97.53       94.46      7.70 o 
   6   9   2       52.63       60.94      6.69 o 
   7   9   2      199.59      198.92      5.12 o 
   8   9   2       40.42       34.94      1.94 o 
   9   9   2       11.70       16.83      2.04 o 
  -1  10   2      194.05      204.52     14.52 o 
   0  10   2       86.60       96.63      7.74 o 
   1  10   2       84.91       91.40      3.84 o 
   2  10   2       28.29       19.58      5.35 o 
   3  10   2       21.81       22.73      1.32 o 
   4  10   2        3.61        0.28      0.98 o 
   5  10   2       19.36       20.34      1.63 o 
   6  10   2       99.87      101.59     11.01 o 
   7  10   2       47.86       62.20      9.67 o 
   8  10   2        0.09       -0.27      2.14 o 
   2  11   2       43.67       49.84      4.32 o 
   3  11   2        1.47        6.29      2.12 o 
   4  11   2        5.26        6.31      3.34 o 
   5  11   2       57.54       75.11      4.46 o 
   6  11   2       36.95       54.69      3.63 o 
  -7  -9   3       58.70       70.69      4.36 o 
  -6  -9   3       82.31       97.55      5.12 o 
  -5  -9   3       23.83       24.92      5.15 o 
  -4  -9   3       65.67       79.89      9.07 o 
  -3  -9   3        0.41       -2.00      1.34 o 
  -2  -9   3        2.56        6.98      1.40 o 
  -1  -9   3       85.32       78.85      3.59 o 
   0  -9   3       13.82       11.62      3.25 o 
  -9  -8   3       54.06       46.20      3.80 o 
  -7  -8   3        5.85        6.09      2.05 o 
  -6  -8   3        7.15        6.65      4.35 o 
  -5  -8   3        0.68        0.69      0.98 o 
  -4  -8   3       11.79       14.46      3.31 o 
  -3  -8   3        1.15       -1.07      1.02 o 
  -2  -8   3       78.12       80.53      2.75 o 
  -1  -8   3      112.26      112.66      3.41 o 
   0  -8   3       17.42       18.88      5.43 o 
   1  -8   3        0.05        1.81      3.75 o 
   2  -8   3       60.91       55.19      2.51 o 
  -9  -7   3      190.12      214.66     12.75 o 
  -8  -7   3        4.25        4.91      1.33 o 
  -7  -7   3       19.65       17.46      6.55 o 
  -6  -7   3      128.38      118.78      3.01 o 
  -5  -7   3        4.76        9.08      1.31 o 
  -4  -7   3       16.74       14.83      1.76 o 
  -3  -7   3      105.80       96.63      4.18 o 
  -2  -7   3      309.43      307.54      9.96 o 
  -1  -7   3       11.88       16.08      1.26 o 
   0  -7   3       17.39       16.86      1.61 o 
   1  -7   3        0.22        1.99      1.99 o 
   2  -7   3        1.84        4.33      2.64 o 
   3  -7   3       72.78       62.25      4.02 o 
 -10  -6   3       79.45      103.74      7.81 o 
  -9  -6   3        1.75        8.78      3.56 o 
  -8  -6   3       33.93       37.31      1.78 o 
  -7  -6   3      148.09      144.77      3.69 o 
  -6  -6   3        7.68       10.80      0.97 o 
  -5  -6   3       39.88       34.66      1.95 o 
  -4  -6   3      241.88      223.10      4.60 o 
  -3  -6   3        3.69        1.47      0.58 o 
  -2  -6   3      135.75      126.25      2.55 o 
  -1  -6   3        6.06        6.21      0.91 o 
   0  -6   3        0.15       -0.72      2.57 o 
   1  -6   3       34.92       39.09      4.31 o 
   2  -6   3       10.23        7.31      0.92 o 
   3  -6   3       48.27       45.27      2.12 o 
   4  -6   3      137.00      141.52      8.12 o 
   5  -6   3       27.87       30.86      2.87 o 
 -10  -5   3        4.02        8.48      3.20 o 
  -8  -5   3       54.50       52.45     11.87 o 
  -7  -5   3        4.17        8.06      1.30 o 
  -6  -5   3       40.22       33.90      1.44 o 
  -5  -5   3      930.26      876.05     12.14 o 
  -4  -5   3     2077.48     2066.66     30.54 o 
  -3  -5   3       30.23       32.67      1.18 o 
  -2  -5   3       31.17       34.14      1.21 o 
  -1  -5   3       57.74       57.51      1.73 o 
   0  -5   3      181.35      178.86      7.65 o 
   1  -5   3       49.39       53.75      2.06 o 
   2  -5   3        5.72        9.18      0.71 o 
   3  -5   3       13.75       13.78      3.65 o 
   4  -5   3       46.61       52.78      5.13 o 
   5  -5   3        1.55       -0.02      0.79 o 
   6  -5   3        7.37       10.51      1.76 o 
 -11  -4   3       12.73       24.02      2.64 o 
 -10  -4   3        3.84        0.76      1.19 o 
  -9  -4   3      165.50      154.86      4.38 o 
  -8  -4   3      200.99      211.78     13.55 o 
  -7  -4   3       94.74       79.31      1.70 o 
  -6  -4   3       79.22       83.78      2.28 o 
  -5  -4   3      216.09      194.27      4.78 o 
  -4  -4   3      326.59      294.22      3.89 o 
  -3  -4   3       51.55       44.25      0.88 o 
  -2  -4   3      512.12      518.09     19.65 o 
  -1  -4   3      207.97      169.03     10.95 o 
   0  -4   3      226.23      253.02      6.92 o 
   1  -4   3       59.26       63.55      4.35 o 
   2  -4   3       41.12       37.01      4.77 o 
   3  -4   3      146.15      152.80     10.86 o 
   4  -4   3       49.11       50.93      4.40 o 
   5  -4   3        1.15        5.09      3.98 o 
   6  -4   3       56.94       56.86      3.88 o 
   7  -4   3        1.61        0.93      4.02 o 
 -11  -3   3       45.43       52.46      2.40 o 
 -10  -3   3      285.12      277.25      7.25 o 
  -9  -3   3       19.21       26.63      1.81 o 
  -8  -3   3        0.05       -3.38      2.25 o 
  -7  -3   3      221.20      220.19     10.46 o 
  -6  -3   3      417.64      396.68     13.95 o 
  -5  -3   3       63.11       55.57      3.27 o 
  -4  -3   3       15.49       17.46      0.50 o 
  -3  -3   3       61.35       49.94      1.32 o 
  -2  -3   3     1414.70     1408.86     16.71 o 
  -1  -3   3      195.19      183.99      2.67 o 
   0  -3   3      798.33      844.27      9.76 o 
   1  -3   3      502.06      507.73      6.05 o 
   2  -3   3      553.36      552.27      7.01 o 
   3  -3   3        5.23        5.63      1.66 o 
   4  -3   3       23.70       21.86      0.99 o 
   5  -3   3       40.02       39.38      1.88 o 
   6  -3   3        6.09       11.05      2.45 o 
   7  -3   3       50.19       77.61     10.81 o 
   8  -3   3       35.61       38.74      2.45 o 
 -11  -2   3        0.93       -0.85      1.28 o 
 -10  -2   3       34.11       33.19      1.67 o 
  -9  -2   3       46.69       50.37      2.50 o 
  -8  -2   3       23.32       24.33      1.54 o 
  -7  -2   3      129.44      116.35      1.89 o 
  -6  -2   3       41.21       41.74      2.59 o 
  -5  -2   3      154.53      146.88      4.88 o 
  -4  -2   3     1048.14     1039.60     14.67 o 
  -3  -2   3      367.72      373.88      4.38 o 
  -2  -2   3      109.25       84.26      1.19 o 
  -1  -2   3      892.51      919.05     10.37 o 
   0  -2   3      343.57      314.77      4.03 o 
   1  -2   3       37.34       45.33      0.97 o 
   2  -2   3      617.60      643.01     16.27 o 
   3  -2   3      228.44      230.22      3.31 o 
   4  -2   3      446.64      445.26      6.49 o 
   5  -2   3      435.60      418.26     20.58 o 
   6  -2   3      134.29      123.51      5.56 o 
   7  -2   3       76.20       65.91      3.08 o 
   8  -2   3        2.33        3.21      1.07 o 
 -10  -1   3       11.49        8.66      3.61 o 
  -9  -1   3        0.31        0.22      5.42 o 
  -8  -1   3       13.17       12.10      1.77 o 
  -7  -1   3        2.52        6.71      1.14 o 
  -6  -1   3        0.53        1.27      0.32 o 
  -5  -1   3        0.62        1.02      0.31 o 
  -4  -1   3      403.05      401.39      4.67 o 
  -3  -1   3     4034.59     4163.69     46.33 o 
  -2  -1   3      766.28      790.32      8.79 o 
  -1  -1   3        6.53        6.16      1.01 o 
   0  -1   3      146.56      114.26      1.55 o 
   1  -1   3      556.20      571.48      7.67 o 
   2  -1   3       36.27       29.60      0.64 o 
   3  -1   3      352.90      340.36     11.51 o 
   4  -1   3      942.36      934.66     10.46 o 
   5  -1   3      302.91      302.49      4.59 o 
   6  -1   3       47.75       48.63      1.33 o 
   7  -1   3        2.84        0.43      1.29 o 
   8  -1   3       30.72       25.11      1.93 o 
   9  -1   3      107.84       95.06     12.88 o 
 -10   0   3        5.15        2.68      2.04 o 
  -9   0   3       44.39       41.92      2.12 o 
  -8   0   3      158.81      157.25     12.94 o 
  -7   0   3       57.84       47.75      3.84 o 
  -6   0   3        1.75        1.90      1.39 o 
  -5   0   3      340.23      335.32     11.21 o 
  -4   0   3      649.07      677.89      8.63 o 
  -3   0   3      153.36      174.60      4.26 o 
  -2   0   3      847.22      890.79      9.78 o 
  -1   0   3     1041.70     1038.08     10.86 o 
   0   0   3      345.22      375.30      4.21 o 
   1   0   3     1948.66     1915.11     22.23 o 
   2   0   3     1568.49     1704.97     18.39 o 
   3   0   3        8.10       11.21      0.90 o 
   4   0   3      767.68      735.91     14.61 o 
   5   0   3       69.05       64.01      4.42 o 
   6   0   3       88.45       81.92      3.18 o 
   7   0   3      205.65      217.10      4.32 o 
   8   0   3       69.47       70.39      3.56 o 
   9   0   3       12.06        5.78      2.05 o 
  10   0   3        6.23        9.47      1.85 o 
 -10   1   3      260.59      249.96     35.73 o 
  -9   1   3      152.96      167.27      4.76 o 
  -8   1   3       68.96       63.39      3.22 o 
  -7   1   3      179.52      162.37      2.83 o 
  -6   1   3       38.53       42.56      2.17 o 
  -5   1   3       46.42       50.45      1.04 o 
  -4   1   3       61.90       66.54      1.35 o 
  -3   1   3      126.55      133.50      2.01 o 
  -2   1   3      273.34      273.64      3.88 o 
  -1   1   3     2801.77     2789.18     30.96 o 
   0   1   3       75.56       71.67      1.12 o 
   1   1   3     1802.34     1948.05     20.57 o 
   2   1   3    10377.38    10877.56    192.29 o 
   3   1   3      179.87      212.01      5.72 o 
   4   1   3     1178.11     1280.46     14.68 o 
   5   1   3       45.62       37.30      1.83 o 
   6   1   3      179.03      179.95      3.76 o 
   7   1   3      645.46      663.69      9.58 o 
   8   1   3      123.07      123.29      3.24 o 
   9   1   3        4.16        6.66      1.81 o 
  10   1   3       38.17       35.25      2.59 o 
  -9   2   3       89.12       91.91      4.12 o 
  -8   2   3       27.15       29.73      1.40 o 
  -7   2   3      137.72      139.06      2.70 o 
  -6   2   3      195.97      197.84      3.30 o 
  -5   2   3      144.35      150.36      2.32 o 
  -4   2   3        4.61        4.21      1.01 o 
  -3   2   3      307.24      292.80      3.48 o 
  -2   2   3       65.82       56.85      1.05 o 
  -1   2   3      890.71      879.09     10.43 o 
   0   2   3      217.71      197.59      2.77 o 
   1   2   3      511.89      462.08     14.30 o 
   2   2   3     1029.93     1141.26     12.56 o 
   3   2   3      198.51      161.90      1.95 o 
   4   2   3      856.93      898.01      9.54 o 
   5   2   3     1032.93     1026.90     19.52 o 
   6   2   3      235.34      233.66      3.71 o 
   7   2   3      203.73      189.71      3.29 o 
   8   2   3        4.10        6.24      1.19 o 
   9   2   3       56.71       53.66      2.43 o 
  10   2   3       98.51      105.86      4.48 o 
  -9   3   3      118.53      105.35     14.66 o 
  -8   3   3        8.74        9.44      1.07 o 
  -7   3   3       28.49       28.20      1.40 o 
  -6   3   3      319.27      316.83      4.78 o 
  -5   3   3        7.12        6.00      1.22 o 
  -4   3   3      379.99      409.71      5.93 o 
  -3   3   3      403.69      504.51      7.23 o 
  -2   3   3      424.64      472.38      8.78 o 
  -1   3   3      541.16      607.59     12.27 o 
   0   3   3       45.45       57.22      1.09 o 
   1   3   3       77.57       97.65      1.74 o 
   2   3   3        0.27        2.06      0.54 o 
   3   3   3      451.65      449.29      6.81 o 
   4   3   3      377.23      395.66     10.08 o 
   5   3   3      308.00      282.46      3.58 o 
   6   3   3       18.48       16.54      0.58 o 
   7   3   3      122.74      124.27      3.01 o 
   8   3   3       35.17       35.62      1.86 o 
   9   3   3        2.29        2.89      0.96 o 
  10   3   3       49.84       57.68      3.62 o 
  11   3   3        3.65        6.03      1.17 o 
  -8   4   3       82.30       82.55      3.86 o 
  -7   4   3      357.93      372.30     10.40 o 
  -6   4   3       19.06       17.19      1.11 o 
  -5   4   3       13.99       18.90      0.89 o 
  -4   4   3      376.01      397.70      5.99 o 
  -3   4   3      336.40      344.36     11.93 o 
  -2   4   3       50.24       54.06      1.24 o 
  -1   4   3       76.90       82.38      1.33 o 
   0   4   3       47.02       62.43      1.72 o 
   1   4   3      280.57      264.35      5.72 o 
   2   4   3      392.49      407.46      5.53 o 
   3   4   3      139.03      138.00      2.43 o 
   4   4   3      115.82      141.20      2.00 o 
   5   4   3      629.94      592.78     14.85 o 
   6   4   3       90.40       90.51      2.06 o 
   7   4   3      209.32      190.03      3.59 o 
   8   4   3      112.74      108.43      2.80 o 
   9   4   3       12.04       14.15      1.32 o 
  10   4   3       30.07       31.54      1.98 o 
  11   4   3        6.20       13.23      2.19 o 
  -7   5   3        4.25       10.02      4.29 o 
  -6   5   3        8.40        7.16      2.26 o 
  -5   5   3      168.64      169.57      3.63 o 
  -4   5   3      199.19      195.76      6.53 o 
  -3   5   3      243.30      240.13     15.96 o 
  -2   5   3      122.42      117.99      6.08 o 
  -1   5   3      508.40      514.65      5.95 o 
   0   5   3     1231.97     1217.19     18.07 o 
   1   5   3      193.89      182.56      2.57 o 
   2   5   3        9.60       10.94      0.62 o 
   3   5   3      227.87      230.15      3.47 o 
   4   5   3      449.02      466.18      6.23 o 
   5   5   3       45.03       43.96      0.89 o 
   6   5   3       60.81       50.66      1.11 o 
   7   5   3      563.87      550.79     21.16 o 
   8   5   3       83.36       80.35      5.97 o 
   9   5   3       33.94       34.15      1.58 o 
  10   5   3        0.32       -0.11      0.87 o 
  11   5   3        4.74        2.78      1.62 o 
  -7   6   3        1.31        1.55      5.35 o 
  -6   6   3       92.35       88.95      6.55 o 
  -5   6   3       99.57      101.12      3.62 o 
  -4   6   3       39.66       32.48      1.29 o 
  -3   6   3        1.14       -0.11      0.58 o 
  -2   6   3      855.66      844.27     14.56 o 
  -1   6   3      948.19      949.75     36.88 o 
   0   6   3        3.46        2.05      1.13 o 
   1   6   3       15.74       15.94      1.70 o 
   2   6   3       78.28       82.73      1.79 o 
   3   6   3       83.62       73.29      1.83 o 
   4   6   3      159.86      171.01      3.40 o 
   5   6   3       31.26       29.76      2.44 o 
   6   6   3       34.89       36.02      1.66 o 
   7   6   3      239.07      242.97      6.60 o 
   8   6   3        0.98        0.75      0.56 o 
   9   6   3        0.88        1.40      0.76 o 
  10   6   3       36.43       39.29      3.25 o 
  11   6   3        3.38        7.09      2.04 o 
  -6   7   3        6.09       17.66      9.01 o 
  -5   7   3        0.48        4.13      1.28 o 
  -4   7   3      162.90      156.27      3.93 o 
  -3   7   3       44.84       40.90      3.48 o 
  -2   7   3       99.93      100.98      4.61 o 
  -1   7   3     2073.91     2037.01     39.76 o 
   0   7   3        0.15        3.33      1.46 o 
   1   7   3      223.38      212.53      3.46 o 
   2   7   3      157.91      168.71      7.84 o 
   3   7   3      200.61      188.68      3.08 o 
   4   7   3       12.05       10.68      2.90 o 
   5   7   3      138.72      130.38      2.32 o 
   6   7   3       53.22       43.96      3.82 o 
   7   7   3       13.93       11.45      1.02 o 
   8   7   3       22.89       24.71      1.50 o 
   9   7   3       24.19       25.24      1.65 o 
  10   7   3       33.28       30.96      2.43 o 
  -5   8   3        1.89        7.20      3.22 o 
  -4   8   3        0.03       -2.01      4.77 o 
  -3   8   3      365.04      429.05     27.69 o 
  -2   8   3       41.80       37.04      3.54 o 
  -1   8   3        8.21        8.26      1.58 o 
   0   8   3      342.05      352.97      6.74 o 
   1   8   3      266.73      279.62      5.38 o 
   2   8   3      424.30      410.69      6.53 o 
   3   8   3        0.80       -0.70      0.61 o 
   4   8   3       86.20       84.86      4.07 o 
   5   8   3      179.43      173.06      3.67 o 
   6   8   3       37.21       46.34      3.59 o 
   7   8   3        5.21        8.39      4.03 o 
   8   8   3       17.28       12.85      2.23 o 
   9   8   3       43.45       47.53      2.27 o 
  10   8   3        6.44        8.60      3.22 o 
  -3   9   3       42.80       41.06     11.20 o 
  -2   9   3      145.47      134.33      8.89 o 
  -1   9   3      252.95      251.15      6.61 o 
   0   9   3       50.22       48.77      2.32 o 
   1   9   3       86.42       82.38      8.75 o 
   2   9   3       13.97       12.68      1.01 o 
   3   9   3        9.22       11.81      0.95 o 
   4   9   3      279.61      261.06      6.40 o 
   5   9   3       95.52       89.45      6.18 o 
   6   9   3       38.22       30.62      8.06 o 
   7   9   3        6.01        9.04      2.02 o 
   8   9   3       93.45      102.93      8.69 o 
   9   9   3        0.16        1.01      0.98 o 
  -1  10   3      114.18      128.01     17.81 o 
   0  10   3        4.31        3.71      5.05 o 
   1  10   3       48.32       65.79      3.90 o 
   2  10   3        5.66       11.60      1.12 o 
   3  10   3       62.91       61.60      3.18 o 
   4  10   3       52.50       53.45      3.54 o 
   5  10   3        7.80       14.20      8.44 o 
   6  10   3       11.21        8.13      2.21 o 
   7  10   3      152.63      159.97      6.21 o 
   8  10   3       81.33       83.76      9.85 o 
   9  10   3        0.31        0.51      3.05 o 
   1  11   3      115.49      134.00      6.42 o 
   2  11   3       36.90       33.45      4.19 o 
   3  11   3       18.32       14.40      1.73 o 
   4  11   3        0.00       -0.56      0.71 o 
   5  11   3       47.17       40.96      2.49 o 
   6  11   3      132.34      132.77      4.93 o 
   7  11   3       21.28       21.46      2.13 o 
  -5  -9   4       58.36       72.75      3.56 o 
  -4  -9   4      151.41      161.90     10.42 o 
  -3  -9   4       32.00       34.76      2.36 o 
  -2  -9   4        5.85        6.17      1.44 o 
  -8  -8   4      129.05      114.79      8.21 o 
  -7  -8   4        9.09        7.97      2.44 o 
  -6  -8   4       41.63       36.60      8.50 o 
  -5  -8   4        4.27        2.29      1.24 o 
  -4  -8   4       96.59      104.70      3.96 o 
  -3  -8   4       24.03       34.46      4.84 o 
  -2  -8   4        1.76        2.50      1.92 o 
  -1  -8   4        2.19        7.01      6.60 o 
   0  -8   4       13.61       17.29      6.34 o 
   1  -8   4        9.42        7.37      4.02 o 
  -9  -7   4      104.13      101.88      9.40 o 
  -8  -7   4       28.63       25.29      2.20 o 
  -7  -7   4       38.75       40.45      2.94 o 
  -6  -7   4       96.31       94.43      4.46 o 
  -5  -7   4       76.51       76.76      6.50 o 
  -4  -7   4       16.50       21.53      9.40 o 
  -3  -7   4       68.90       74.43     13.21 o 
  -2  -7   4       13.26       11.00      1.25 o 
  -1  -7   4       21.14       29.87      1.76 o 
   0  -7   4        0.24        0.42      1.99 o 
   1  -7   4       15.07       15.92      1.19 o 
   2  -7   4        1.65        1.06      1.01 o 
   3  -7   4       27.07       35.98      2.14 o 
  -9  -6   4       27.47       23.01      6.39 o 
  -8  -6   4        0.36        7.31      2.13 o 
  -7  -6   4       36.76       55.29      3.11 o 
  -6  -6   4      298.36      309.15     19.53 o 
  -5  -6   4        6.92        5.63      1.56 o 
  -4  -6   4      100.08      102.20      3.17 o 
  -3  -6   4        0.30       -1.00      0.96 o 
  -2  -6   4      277.12      277.92      8.10 o 
  -1  -6   4      598.25      655.81     12.38 o 
   0  -6   4       15.86       19.52      2.18 o 
   1  -6   4        1.21        0.79      1.29 o 
   2  -6   4       23.79       25.73      1.76 o 
   3  -6   4       35.86       40.54      5.79 o 
   4  -6   4        0.16        0.60      2.20 o 
 -10  -5   4       19.97       24.12      3.97 o 
  -9  -5   4       13.88       13.23      2.79 o 
  -8  -5   4       16.88       18.22      1.58 o 
  -7  -5   4       90.28       81.08      2.61 o 
  -6  -5   4       21.65       20.34      1.23 o 
  -5  -5   4       92.60       81.54      4.26 o 
  -4  -5   4      591.10      602.77     13.01 o 
  -3  -5   4     3395.80     3487.98     78.65 o 
  -2  -5   4       33.66       32.02      1.32 o 
  -1  -5   4       79.85       76.67      2.09 o 
   0  -5   4       39.07       41.93      1.85 o 
   1  -5   4        8.31       11.15      3.99 o 
   2  -5   4        3.52        3.51      1.03 o 
   3  -5   4       54.94       53.90      1.82 o 
   4  -5   4      103.43      102.17      4.51 o 
   5  -5   4       74.09       69.68      2.81 o 
 -10  -4   4       20.71       18.94      2.97 o 
  -9  -4   4       28.52       21.26      2.38 o 
  -8  -4   4       67.59       65.62      2.18 o 
  -7  -4   4        9.59        7.60      2.46 o 
  -6  -4   4      457.94      450.26      9.91 o 
  -5  -4   4      476.84      454.35     18.91 o 
  -4  -4   4      313.72      295.00      4.65 o 
  -3  -4   4      361.51      341.76      5.39 o 
  -2  -4   4       10.53        7.08      3.94 o 
  -1  -4   4      319.59      312.21      5.19 o 
   0  -4   4        0.13        1.72      1.07 o 
   1  -4   4      323.98      307.08      9.82 o 
   2  -4   4        0.57        4.46      3.33 o 
   3  -4   4       20.36       22.24      1.89 o 
   4  -4   4      114.86      123.22     10.51 o 
   5  -4   4       91.31       97.36     13.26 o 
   6  -4   4        0.01        1.67      2.42 o 
 -10  -3   4       32.76       30.96      2.65 o 
  -9  -3   4        3.11        2.89      1.84 o 
  -8  -3   4       52.59       38.04      3.11 o 
  -7  -3   4       10.20       19.41      3.00 o 
  -6  -3   4        2.25        6.51      1.28 o 
  -5  -3   4       15.10       11.53      1.66 o 
  -4  -3   4       74.65       62.64      1.14 o 
  -3  -3   4        3.42        3.16      0.48 o 
  -2  -3   4      103.81       89.90      1.97 o 
  -1  -3   4      749.12      754.74      9.97 o 
   0  -3   4      308.68      312.92      8.08 o 
   1  -3   4      522.20      548.92      7.46 o 
   2  -3   4      528.00      513.31      7.09 o 
   3  -3   4       38.95       41.74      4.06 o 
   4  -3   4       13.45       20.55      1.45 o 
   5  -3   4      106.49      100.43      3.74 o 
   6  -3   4       10.29       15.72      1.81 o 
   7  -3   4       49.26       50.06      5.23 o 
 -10  -2   4        5.47        6.33      1.20 o 
  -9  -2   4      188.59      176.45      5.23 o 
  -8  -2   4       79.42       98.94      3.92 o 
  -7  -2   4      169.01      145.91      2.69 o 
  -6  -2   4       51.45       40.97      1.10 o 
  -5  -2   4        0.13        1.58      0.82 o 
  -4  -2   4       61.43       72.37      2.89 o 
  -3  -2   4      145.38      136.74      1.94 o 
  -2  -2   4      559.87      550.11     17.04 o 
  -1  -2   4     1324.14     1286.73     22.65 o 
   0  -2   4       97.26      107.09      1.58 o 
   1  -2   4       17.86       17.02      2.09 o 
   2  -2   4      230.45      213.79      6.65 o 
   3  -2   4     1103.38     1055.71     14.52 o 
   4  -2   4       14.40       12.40      1.50 o 
   5  -2   4      220.49      207.06      7.90 o 
   6  -2   4       53.66       48.90      3.26 o 
   7  -2   4       65.32       64.76      4.19 o 
   8  -2   4       17.46       17.54      1.77 o 
 -10  -1   4      164.34      165.61      5.86 o 
  -9  -1   4      116.15      114.63      3.81 o 
  -8  -1   4       30.10       36.03      1.91 o 
  -7  -1   4        0.82        2.39      0.49 o 
  -6  -1   4      271.22      245.33      4.71 o 
  -5  -1   4       30.45       26.74      0.96 o 
  -4  -1   4       28.98       24.92      1.69 o 
  -3  -1   4     2175.52     2302.26     23.33 o 
  -2  -1   4      341.52      301.24      6.11 o 
  -1  -1   4     1206.75     1296.02     14.12 o 
   0  -1   4       15.15       16.66      1.40 o 
   1  -1   4      395.74      365.47      4.20 o 
   2  -1   4       67.58       76.33      2.99 o 
   3  -1   4       16.40       19.88      2.35 o 
   4  -1   4       41.90       53.37      5.02 o 
   5  -1   4      974.37      967.56     13.44 o 
   6  -1   4       68.71       73.05      9.04 o 
   7  -1   4       61.27       59.06      2.43 o 
   8  -1   4        1.33        0.06      0.98 o 
   9  -1   4       43.49       43.34      8.23 o 
 -10   0   4        3.64       12.00      7.36 o 
  -9   0   4       17.57       10.42      1.69 o 
  -8   0   4       66.03       70.14      3.32 o 
  -7   0   4       41.54       39.31      1.00 o 
  -6   0   4        0.16        1.45      0.53 o 
  -5   0   4        2.43        0.45      0.40 o 
  -4   0   4      135.56      115.90      1.81 o 
  -3   0   4        8.74       11.97      1.49 o 
  -2   0   4      189.32      248.85      7.34 o 
  -1   0   4       44.03       46.96      2.61 o 
   0   0   4      125.94      112.32      1.42 o 
   1   0   4      409.48      478.09      5.22 o 
   2   0   4      511.58      479.82      7.26 o 
   3   0   4     1126.54     1132.05     12.51 o 
   4   0   4      290.04      277.38      6.04 o 
   5   0   4      986.15      993.18     13.85 o 
   6   0   4        7.21       10.27      2.85 o 
   7   0   4       37.01       40.55      1.68 o 
   8   0   4       18.73       17.80      1.44 o 
   9   0   4       45.26       32.59      2.96 o 
 -10   1   4        5.99        3.95      1.50 o 
  -9   1   4      122.35      138.26      4.91 o 
  -8   1   4       32.75       30.44      3.02 o 
  -7   1   4        0.22        1.47      1.45 o 
  -6   1   4      770.83      736.00     12.94 o 
  -5   1   4        0.91        2.64      0.70 o 
  -4   1   4       70.12       65.48      1.18 o 
  -3   1   4     1470.35     1473.35     16.88 o 
  -2   1   4        0.97        2.10      0.74 o 
  -1   1   4        0.50        0.17      0.42 o 
   0   1   4        0.15        3.42      0.58 o 
   1   1   4       43.81       46.02      0.84 o 
   2   1   4      442.61      494.74      5.63 o 
   3   1   4     2321.78     2469.75     27.94 o 
   4   1   4     1756.54     1835.54     22.37 o 
   5   1   4       82.54       71.24      4.13 o 
   6   1   4      221.21      219.34     13.91 o 
   7   1   4      315.51      304.11     13.70 o 
   8   1   4      134.06      121.95      7.62 o 
  10   1   4       23.36       26.09      2.12 o 
  -9   2   4      110.89      119.50      4.46 o 
  -8   2   4      215.68      242.85     16.37 o 
  -7   2   4       29.89       30.23      2.17 o 
  -6   2   4        8.31        7.79      1.24 o 
  -5   2   4      626.25      618.26     11.61 o 
  -4   2   4       51.74       58.33      1.06 o 
  -3   2   4      283.44      294.29      7.29 o 
  -2   2   4       89.19       81.42      1.40 o 
  -1   2   4       32.42       22.08      0.83 o 
   0   2   4      436.80      456.84      6.05 o 
   1   2   4      683.34      740.64      8.77 o 
   2   2   4      138.38      159.15      2.12 o 
   3   2   4       98.07      104.62      1.53 o 
   4   2   4      294.10      268.35      3.22 o 
   5   2   4      727.69      717.78      8.22 o 
   6   2   4       29.21       31.33      1.74 o 
   7   2   4      239.42      232.33      6.91 o 
   8   2   4       74.93       72.60      5.07 o 
   9   2   4       31.41       35.87      1.99 o 
  10   2   4       33.14       36.49      2.88 o 
  -9   3   4       78.14       56.83      3.48 o 
  -8   3   4        5.54        6.29      3.07 o 
  -7   3   4        9.17       11.41      2.56 o 
  -6   3   4      183.81      175.78      3.16 o 
  -5   3   4      202.31      206.13      5.50 o 
  -4   3   4      195.75      209.09      3.39 o 
  -3   3   4       15.58        9.66      2.68 o 
  -2   3   4       28.54       45.86      3.11 o 
  -1   3   4     5187.50     5796.24     74.18 o 
   0   3   4      155.32      152.87      2.34 o 
   1   3   4        3.41        2.89      0.51 o 
   2   3   4      402.10      387.60      5.29 o 
   3   3   4       95.22       82.89      1.08 o 
   4   3   4       79.92       94.52      1.51 o 
   5   3   4      212.30      228.41      3.01 o 
   6   3   4      125.85      117.18      2.35 o 
   7   3   4        8.59        5.22      0.38 o 
   8   3   4        3.44        3.12      0.64 o 
   9   3   4        2.61        1.49      1.29 o 
  10   3   4       43.66       34.52      2.80 o 
  -8   4   4       22.11       20.99      1.54 o 
  -7   4   4       81.49       81.78      2.95 o 
  -6   4   4       81.36       89.47      2.31 o 
  -5   4   4        0.02       -1.28      0.85 o 
  -4   4   4       32.10       38.02      4.33 o 
  -3   4   4     1272.88     1401.63     46.19 o 
  -2   4   4        4.18       11.75      0.86 o 
  -1   4   4      332.74      356.93      4.56 o 
   0   4   4        4.96        9.16      0.82 o 
   1   4   4      269.47      266.01      9.15 o 
   2   4   4       39.55       36.63      1.02 o 
   3   4   4       45.83       46.80      0.92 o 
   4   4   4      117.32      121.29      1.69 o 
   5   4   4      152.01      139.69      2.40 o 
   6   4   4      166.81      160.37      4.75 o 
   7   4   4       92.10       89.70      4.69 o 
   8   4   4        5.40        4.01      0.97 o 
   9   4   4        5.05        5.39      1.06 o 
  10   4   4        0.25       -0.85      1.17 o 
  11   4   4       17.39        6.13      1.59 o 
  -7   5   4        4.81        4.67      2.90 o 
  -6   5   4      130.67      129.98      7.94 o 
  -5   5   4        4.09        5.05      1.19 o 
  -4   5   4      272.59      250.37      4.28 o 
  -3   5   4      202.45      187.78      4.02 o 
  -2   5   4       92.73       83.23      6.18 o 
  -1   5   4       75.82       73.83      3.01 o 
   0   5   4        0.13       -0.58      0.81 o 
   1   5   4       83.81       64.91      1.28 o 
   2   5   4       40.33       39.23      0.79 o 
   3   5   4       37.68       45.33      1.74 o 
   4   5   4        0.03        1.01      0.37 o 
   5   5   4        3.14        1.55      0.86 o 
   6   5   4      883.01      827.93     12.32 o 
   7   5   4       57.88       56.10      2.27 o 
   8   5   4      214.96      204.67      3.62 o 
   9   5   4       24.41       26.20      1.70 o 
  10   5   4        0.83        0.76      0.87 o 
  11   5   4       18.63       22.62      1.98 o 
  -7   6   4       40.81       40.72      9.88 o 
  -6   6   4        0.00        0.16      1.45 o 
  -5   6   4       85.82       80.93      2.28 o 
  -4   6   4       52.66       52.03      3.39 o 
  -3   6   4      202.56      213.46      7.48 o 
  -2   6   4       22.89       27.70      1.28 o 
  -1   6   4      229.96      222.99      4.34 o 
   0   6   4       68.22       48.14      6.77 o 
   1   6   4      227.45      216.17      5.79 o 
   2   6   4       93.22       96.60      2.35 o 
   3   6   4      339.68      335.84     20.52 o 
   4   6   4      439.30      420.51     11.29 o 
   5   6   4      535.19      530.77     37.08 o 
   6   6   4        6.45        6.26      0.38 o 
   7   6   4        7.74        7.51      0.87 o 
   8   6   4      431.31      451.54      9.83 o 
   9   6   4       44.82       43.70      2.19 o 
  11   6   4       14.68       22.52      2.75 o 
  -6   7   4       22.69       27.03      2.17 o 
  -5   7   4       90.57       97.13      8.93 o 
  -4   7   4       22.02       24.26      3.07 o 
  -3   7   4        6.32        9.15      0.89 o 
  -2   7   4       24.68       29.21      2.38 o 
  -1   7   4      597.04      600.70     41.27 o 
   0   7   4     2128.75     2150.14     29.15 o 
   1   7   4     1319.68     1374.07     18.90 o 
   2   7   4      136.76      136.12      5.06 o 
   3   7   4      193.84      183.61      5.90 o 
   4   7   4        4.12        3.75      1.01 o 
   5   7   4       82.39       69.01      2.50 o 
   6   7   4      110.06       98.57      4.57 o 
   7   7   4      129.95      127.87      5.68 o 
   8   7   4       70.15       66.33      5.29 o 
   9   7   4        0.44       -0.12      1.49 o 
  10   7   4       18.18       24.33      2.66 o 
  -5   8   4       14.95       10.52      2.69 o 
  -4   8   4       22.17       26.16      1.87 o 
  -3   8   4      153.39      149.21     18.80 o 
  -2   8   4      272.00      270.85      6.69 o 
  -1   8   4        0.33       -0.21      1.30 o 
   0   8   4       28.56       29.09      3.89 o 
   1   8   4       38.25       38.80      3.86 o 
   2   8   4        1.87        1.20      1.71 o 
   3   8   4        7.41        7.73      0.57 o 
   4   8   4       16.58       19.98      3.76 o 
   5   8   4      142.82      133.16      4.98 o 
   6   8   4      254.01      267.22     10.59 o 
   7   8   4       55.02       58.03      4.19 o 
   8   8   4       20.87       19.91      2.85 o 
   9   8   4        2.42        1.01      1.13 o 
  10   8   4       26.61       25.25      2.71 o 
  -3   9   4       39.85       37.20      4.76 o 
  -2   9   4       47.43       47.17      5.82 o 
  -1   9   4       25.17       30.43      7.77 o 
   0   9   4       25.04       30.89      4.11 o 
   1   9   4        2.04        3.39      1.93 o 
   2   9   4       96.47       95.94      2.63 o 
   3   9   4        3.12        2.69      3.16 o 
   4   9   4        0.68        5.08      1.18 o 
   5   9   4      532.49      526.00      9.84 o 
   6   9   4       53.64       57.97      2.95 o 
   7   9   4        0.14        5.01      4.40 o 
   8   9   4        1.45        1.87      1.04 o 
   9   9   4       27.14       34.36      3.52 o 
  -2  10   4       30.07       16.56      6.32 o 
  -1  10   4       71.57       59.65      2.87 o 
   0  10   4      124.11      120.74     10.31 o 
   1  10   4       30.21       29.26      4.53 o 
   2  10   4      116.80      116.04      4.03 o 
   3  10   4       16.28       16.25      4.51 o 
   4  10   4      142.47      159.26      4.10 o 
   5  10   4       54.88       56.01      6.72 o 
   6  10   4       12.87       23.00      5.26 o 
   7  10   4       83.65       93.95     11.97 o 
   8  10   4      132.68      144.04     13.19 o 
   9  10   4        7.56       13.62      5.66 o 
   1  11   4        0.05       -1.03      4.61 o 
   2  11   4      204.40      262.56     41.51 o 
   3  11   4        2.69        3.90      1.58 o 
   4  11   4       19.27       15.82      2.68 o 
   5  11   4        6.50        6.22      1.33 o 
   6  11   4       11.27       14.73      3.28 o 
   7  11   4       37.26       36.89      7.30 o 
  -7  -8   5       20.71       14.48      6.18 o 
  -6  -8   5       13.51       13.70      5.75 o 
  -5  -8   5        0.10        1.85      2.79 o 
  -4  -8   5        0.13        1.13      7.63 o 
  -3  -8   5      158.80      164.51      5.99 o 
  -2  -8   5       73.97       76.14     12.17 o 
  -1  -8   5       95.61       89.42      3.32 o 
   0  -8   5       14.69       11.62      2.27 o 
  -8  -7   5      131.83      149.02     11.22 o 
  -7  -7   5        0.01       -2.41      1.61 o 
  -6  -7   5        3.56        8.66      2.63 o 
  -5  -7   5       78.59       80.88      3.52 o 
  -4  -7   5      127.95      137.71      4.54 o 
  -3  -7   5       58.74       60.23     10.31 o 
  -2  -7   5       43.47       54.86      3.82 o 
  -1  -7   5       55.55       56.84      6.32 o 
   0  -7   5      316.28      332.68     16.46 o 
   1  -7   5       86.78       81.50      6.74 o 
   2  -7   5        0.04        3.74      5.04 o 
  -9  -6   5        3.48       10.11      3.42 o 
  -8  -6   5      165.04      181.59      7.51 o 
  -7  -6   5        0.56        1.19      1.66 o 
  -6  -6   5      154.67      144.09     23.27 o 
  -5  -6   5       75.72       88.21      3.32 o 
  -4  -6   5        0.03        2.02      5.32 o 
  -3  -6   5        0.40        2.68      1.30 o 
  -2  -6   5      216.00      238.87     15.80 o 
  -1  -6   5      288.24      290.57     18.08 o 
   0  -6   5       22.29       22.08      3.15 o 
   1  -6   5       31.90       26.89      1.37 o 
   2  -6   5       72.28       68.96      9.16 o 
   3  -6   5       14.35       16.01      6.10 o 
  -9  -5   5       39.04       28.91     11.15 o 
  -8  -5   5       13.72       14.44      1.65 o 
  -7  -5   5        8.08       17.35      4.79 o 
  -6  -5   5      154.86      158.55      4.45 o 
  -5  -5   5       13.32       10.58      0.81 o 
  -4  -5   5       41.54       41.60      2.98 o 
  -3  -5   5      323.09      360.74     11.06 o 
  -2  -5   5       11.56       10.84      3.27 o 
  -1  -5   5       91.72       84.06      3.33 o 
   0  -5   5        0.08        1.28      2.14 o 
   1  -5   5        5.84        5.01      2.08 o 
   2  -5   5       18.12       15.44      1.62 o 
   3  -5   5      203.57      203.12      6.61 o 
   4  -5   5      125.31      114.78      3.85 o 
   5  -5   5       54.11       62.44      3.09 o 
 -10  -4   5       31.08       32.48      4.61 o 
  -9  -4   5        9.24        9.79      3.31 o 
  -8  -4   5       43.87       50.64      5.21 o 
  -7  -4   5        0.66        1.91      1.34 o 
  -6  -4   5       64.98       79.79      6.24 o 
  -5  -4   5        0.14       -0.15      1.07 o 
  -4  -4   5      450.63      424.59      8.76 o 
  -3  -4   5       57.87       47.58      3.70 o 
  -2  -4   5      718.53      700.96     14.20 o 
  -1  -4   5        7.37        7.13      2.20 o 
   0  -4   5      130.81      128.87      6.99 o 
   1  -4   5       37.39       30.20      2.46 o 
   2  -4   5      314.26      326.12      6.95 o 
   3  -4   5        1.52        0.58      0.75 o 
   4  -4   5       16.18       13.53      1.18 o 
   5  -4   5      212.30      201.72     11.95 o 
   6  -4   5       35.19       38.77      5.43 o 
 -10  -3   5        5.93       18.40      3.29 o 
  -9  -3   5        4.91        5.15      1.60 o 
  -8  -3   5       32.45       29.26      1.24 o 
  -7  -3   5       44.84       48.20      1.46 o 
  -6  -3   5      116.55       98.45      1.90 o 
  -5  -3   5        3.78        4.59      1.14 o 
  -4  -3   5      775.91      770.21     21.88 o 
  -3  -3   5      756.62      703.14     15.38 o 
  -2  -3   5       35.19       31.16      0.75 o 
  -1  -3   5       14.76       17.47      0.64 o 
   0  -3   5      304.53      301.40     12.66 o 
   1  -3   5       43.92       38.26      2.84 o 
   2  -3   5       63.57       56.79      5.13 o 
   3  -3   5      442.82      448.46     11.16 o 
   4  -3   5       25.03       26.25      4.68 o 
   5  -3   5      315.31      320.40      6.82 o 
   6  -3   5       92.10       87.91      6.99 o 
   7  -3   5       23.74       27.12      4.58 o 
 -10  -2   5       44.63       46.34      4.23 o 
  -9  -2   5      133.99      132.28      4.29 o 
  -8  -2   5       69.05       73.38      2.13 o 
  -7  -2   5       51.48       42.71      2.10 o 
  -6  -2   5      122.85      139.88      2.26 o 
  -5  -2   5      539.95      516.33      8.50 o 
  -4  -2   5       61.31       50.74      1.25 o 
  -3  -2   5       83.11       80.51      1.51 o 
  -2  -2   5       13.43       13.39      1.20 o 
  -1  -2   5        8.90        4.57      0.52 o 
   0  -2   5        2.36        5.84      2.47 o 
   1  -2   5       21.58       19.88      2.86 o 
   2  -2   5      125.73      122.26      2.41 o 
   3  -2   5      798.50      758.73     15.76 o 
   4  -2   5      101.55       97.80      3.08 o 
   5  -2   5        2.70        3.29      1.18 o 
   6  -2   5        4.09        4.61      1.45 o 
   7  -2   5       17.82       14.78      1.42 o 
   8  -2   5       16.94        8.41      1.73 o 
 -10  -1   5        0.01        3.64      1.50 o 
  -9  -1   5        2.65        8.66      1.43 o 
  -8  -1   5        7.43        8.13      1.25 o 
  -7  -1   5        0.00        2.93      0.61 o 
  -6  -1   5      118.19      111.24      2.08 o 
  -5  -1   5      113.30      109.50      3.16 o 
  -4  -1   5       10.85       10.73      0.34 o 
  -3  -1   5      354.10      372.06      8.19 o 
  -2  -1   5      542.57      535.81      8.40 o 
  -1  -1   5      319.69      357.81      4.41 o 
   0  -1   5       30.34       26.13      2.51 o 
   1  -1   5      133.66      153.88      2.27 o 
   2  -1   5       41.39       33.98      1.85 o 
   3  -1   5      145.01      149.56      2.92 o 
   4  -1   5      147.71      143.70     10.08 o 
   5  -1   5       82.37       83.82      6.46 o 
   6  -1   5      141.16      146.73      3.64 o 
   7  -1   5        6.77        8.06      1.71 o 
   8  -1   5       19.25       18.82      1.71 o 
 -10   0   5       46.48       46.74      5.14 o 
  -9   0   5       26.20       27.02      2.20 o 
  -8   0   5      109.43      103.52      9.82 o 
  -7   0   5       17.88       18.69      0.71 o 
  -6   0   5        0.08        1.21      0.80 o 
  -5   0   5      179.39      162.90      2.52 o 
  -4   0   5        1.69        2.60      0.64 o 
  -3   0   5       68.89       52.29      3.76 o 
  -2   0   5      949.50      981.62     10.73 o 
  -1   0   5     1415.57     1417.19     17.56 o 
   0   0   5       66.67       59.95      1.45 o 
   1   0   5        6.44       13.29      0.93 o 
   2   0   5        1.39        4.32      0.37 o 
   3   0   5      887.56      898.95     15.81 o 
   4   0   5      195.64      188.38      4.13 o 
   5   0   5      100.71       95.64      6.62 o 
   6   0   5      113.50      102.24      6.01 o 
   7   0   5        0.01       -1.49      1.29 o 
   8   0   5       40.46       39.55      2.67 o 
   9   0   5        0.04        1.98      1.61 o 
 -10   1   5      205.09      206.53     13.11 o 
  -9   1   5        4.34       12.81      3.97 o 
  -8   1   5        3.05        5.25      2.15 o 
  -7   1   5       80.12       74.59      5.92 o 
  -6   1   5      321.49      309.03     16.02 o 
  -5   1   5      103.35       88.91      2.15 o 
  -4   1   5      726.09      745.72      9.00 o 
  -3   1   5     1744.03     1814.11     28.68 o 
  -2   1   5      202.36      195.97      6.80 o 
  -1   1   5      121.38      134.41      1.95 o 
   0   1   5        0.15       -0.38      0.36 o 
   1   1   5        3.96        8.17      0.48 o 
   2   1   5      131.71      119.39      3.49 o 
   3   1   5      379.63      407.08      6.92 o 
   4   1   5       48.48       43.53      2.64 o 
   5   1   5      112.91      121.82      4.72 o 
   6   1   5     1155.55     1138.05     19.51 o 
   7   1   5        8.91        8.26      1.34 o 
   8   1   5      176.16      172.88      4.72 o 
   9   1   5        9.32       13.04      1.23 o 
  -9   2   5        9.13        7.32      2.37 o 
  -8   2   5      422.08      451.53     16.62 o 
  -7   2   5       45.01       43.93      2.76 o 
  -6   2   5        0.07       -0.23      1.01 o 
  -5   2   5        0.83        3.14      0.43 o 
  -4   2   5      175.53      163.67      2.34 o 
  -3   2   5      143.68      136.37      2.05 o 
  -2   2   5      112.98      108.88      1.60 o 
  -1   2   5      122.54      139.95      1.99 o 
   0   2   5       29.36       34.74      0.85 o 
   1   2   5      186.77      179.49      2.45 o 
   2   2   5       35.68       40.74      1.06 o 
   3   2   5     2258.43     2435.83     27.50 o 
   4   2   5      861.99      891.78     22.96 o 
   5   2   5        0.63        0.77      1.61 o 
   6   2   5       25.42       25.70      1.54 o 
   7   2   5      101.60       95.57      2.11 o 
   8   2   5      210.33      203.34      4.52 o 
   9   2   5       14.20       15.02      1.61 o 
  10   2   5        9.99       13.00      1.49 o 
  -9   3   5        2.84        6.98      1.80 o 
  -8   3   5       65.77       67.73      3.80 o 
  -7   3   5       38.13       42.47      8.54 o 
  -6   3   5       19.81       20.01      2.67 o 
  -5   3   5      235.21      225.41      3.74 o 
  -4   3   5       79.02       75.68      1.38 o 
  -3   3   5      160.76      155.25      2.55 o 
  -2   3   5      552.27      622.14      7.49 o 
  -1   3   5       74.09       58.30      1.74 o 
   0   3   5      449.12      474.98     18.03 o 
   1   3   5      448.18      498.17      6.05 o 
   2   3   5       24.49       23.99      0.71 o 
   3   3   5      177.01      148.30      2.33 o 
   4   3   5       71.52       83.25      1.27 o 
   5   3   5        8.26        3.97      0.82 o 
   6   3   5        0.11       -0.46      0.41 o 
   7   3   5        5.69        3.72      0.52 o 
   8   3   5       47.11       40.73      4.28 o 
   9   3   5       19.30       28.92      2.45 o 
  10   3   5        0.65        0.54      0.98 o 
  -8   4   5      118.28      119.78      5.43 o 
  -7   4   5        9.93        7.89      1.45 o 
  -6   4   5      305.36      324.50      6.60 o 
  -5   4   5      134.64      129.87      3.31 o 
  -4   4   5      120.77      119.90      2.72 o 
  -3   4   5       66.03       62.41      5.14 o 
  -2   4   5       60.23       43.76      1.11 o 
  -1   4   5        0.73        0.49      0.46 o 
   0   4   5     2488.23     2822.23     37.34 o 
   1   4   5       61.34       80.85      1.40 o 
   2   4   5      248.35      272.05      7.18 o 
   3   4   5      231.35      220.99      3.25 o 
   4   4   5      140.31      133.23      2.15 o 
   5   4   5      254.01      266.30     10.91 o 
   6   4   5      172.82      173.24      2.88 o 
   7   4   5      132.84      136.22      2.72 o 
   8   4   5       74.64       64.88      2.51 o 
   9   4   5        4.12        1.93      0.98 o 
  10   4   5       49.40       47.76      2.29 o 
  -7   5   5        1.35        0.50      1.40 o 
  -6   5   5       38.74       37.39      1.64 o 
  -5   5   5      446.90      452.33      8.56 o 
  -4   5   5      203.86      198.37      4.75 o 
  -3   5   5      413.83      364.53      7.13 o 
  -2   5   5      753.05      790.22     11.90 o 
  -1   5   5      692.39      709.65     10.01 o 
   0   5   5      110.10      110.63      2.61 o 
   1   5   5       30.96       38.66      1.60 o 
   2   5   5      168.05      150.13      2.51 o 
   3   5   5      148.26      147.58      4.80 o 
   4   5   5      178.70      175.20     14.76 o 
   5   5   5      112.66       98.68      3.70 o 
   6   5   5      547.55      550.02      9.75 o 
   7   5   5       82.93       75.60      2.08 o 
   8   5   5      133.90      128.59     12.56 o 
   9   5   5      123.20      112.79      3.75 o 
  10   5   5        0.09        5.24      2.80 o 
  -7   6   5      109.95      102.81      9.95 o 
  -6   6   5       13.97       14.31      2.40 o 
  -5   6   5        0.02        2.88      6.55 o 
  -4   6   5      223.01      205.51      6.74 o 
  -3   6   5      524.65      572.18     16.68 o 
  -2   6   5      279.00      278.06     11.85 o 
  -1   6   5       23.91       19.59      0.92 o 
   0   6   5        8.20        9.63      0.71 o 
   1   6   5      310.78      314.94      6.11 o 
   2   6   5      158.44      160.78      5.22 o 
   3   6   5       74.41       73.46      1.79 o 
   4   6   5      156.18      170.94      7.77 o 
   5   6   5        0.40       -0.02      0.52 o 
   6   6   5        0.09       -0.40      0.70 o 
   7   6   5        4.26        6.11      0.54 o 
   8   6   5        8.27       10.15      0.92 o 
   9   6   5       62.51       55.03      2.41 o 
  10   6   5       70.95       70.78      5.93 o 
  -6   7   5        6.77        3.82      1.51 o 
  -5   7   5       18.28       17.07      1.48 o 
  -4   7   5      115.09      100.00     14.28 o 
  -3   7   5       27.45       34.95      3.59 o 
  -2   7   5        3.21        3.71      0.81 o 
  -1   7   5        5.36        6.30      0.43 o 
   0   7   5     1169.18     1201.31     26.58 o 
   1   7   5      140.07      142.39      4.58 o 
   2   7   5      375.75      383.29     15.44 o 
   3   7   5      260.72      264.10     12.79 o 
   4   7   5        3.92        6.61      1.57 o 
   5   7   5       34.65       32.69      2.81 o 
   6   7   5      352.55      348.27     23.42 o 
   7   7   5       19.83       20.02      1.87 o 
   8   7   5      141.66      162.03     23.25 o 
   9   7   5        2.14        3.86      0.96 o 
  -5   8   5       53.90       48.58      2.88 o 
  -4   8   5        3.60        9.62      1.52 o 
  -3   8   5        0.01        3.19      1.18 o 
  -2   8   5       75.09       81.10      3.14 o 
  -1   8   5       27.47       36.32      3.89 o 
   0   8   5      236.89      233.96      4.42 o 
   1   8   5      340.80      350.70      6.01 o 
   2   8   5      136.26      132.55      2.69 o 
   3   8   5      356.25      348.48      8.32 o 
   4   8   5      483.91      513.64     27.02 o 
   5   8   5      181.10      168.59      3.90 o 
   6   8   5       65.92       67.62      2.57 o 
   7   8   5       66.68       61.65     10.32 o 
   8   8   5       56.64       47.93      2.61 o 
   9   8   5        0.57        5.53      1.30 o 
  10   8   5       18.30       29.93      2.83 o 
  -3   9   5       11.53        9.60      3.93 o 
  -2   9   5       56.46       69.31      6.98 o 
  -1   9   5      199.74      207.39     13.59 o 
   0   9   5        9.84       10.28      2.97 o 
   1   9   5      325.50      334.64      5.92 o 
   2   9   5      287.83      295.73      8.94 o 
   3   9   5      240.74      238.08      4.37 o 
   4   9   5        1.33        2.20      1.13 o 
   5   9   5      115.76      118.83     10.70 o 
   6   9   5      411.24      402.05     16.58 o 
   7   9   5        4.07        9.35      1.85 o 
   8   9   5       14.48       14.38      2.44 o 
   9   9   5        2.15       -1.55      1.34 o 
  -2  10   5       36.33       52.44     12.31 o 
  -1  10   5       44.04       50.80      2.76 o 
   0  10   5       68.71       77.87      3.12 o 
   1  10   5        2.81        7.66      4.94 o 
   2  10   5        3.97        4.10      1.19 o 
   3  10   5        3.67       10.51      2.74 o 
   4  10   5       96.88       95.90      6.93 o 
   5  10   5       65.03       68.33      7.11 o 
   6  10   5      196.04      184.75      4.77 o 
   7  10   5       16.25       18.61      1.82 o 
   8  10   5        8.49        9.40      2.30 o 
   9  10   5        1.92        4.38      2.58 o 
   0  11   5        3.41        5.49      5.53 o 
   1  11   5       31.34       22.52      5.15 o 
   2  11   5       82.65       85.81      4.10 o 
   3  11   5       12.25       16.48      2.85 o 
   4  11   5        0.44        6.36      3.54 o 
   5  11   5      158.48      175.44      5.67 o 
   6  11   5       49.28       70.95      3.80 o 
   7  11   5        7.50        9.98      3.66 o 
  -5  -8   6       18.43        7.83      2.37 o 
  -4  -8   6      107.52      113.17      4.85 o 
  -3  -8   6        6.28        8.91      1.63 o 
  -7  -7   6       92.92       99.67      5.01 o 
  -6  -7   6       11.98       11.47      6.35 o 
  -5  -7   6       12.48        1.58      4.25 o 
  -4  -7   6       97.89       82.28      7.73 o 
  -3  -7   6        0.47        1.00      2.36 o 
  -2  -7   6       16.99       19.18      1.78 o 
  -1  -7   6       43.93       48.60      3.00 o 
   0  -7   6       28.97       32.60      2.04 o 
   1  -7   6        9.15       18.95      3.80 o 
  -8  -6   6        5.93        8.15      1.71 o 
  -7  -6   6       77.95       91.08      5.96 o 
  -6  -6   6       26.44       28.21      4.76 o 
  -5  -6   6       94.56       99.32     10.02 o 
  -4  -6   6       51.11       47.41      2.30 o 
  -3  -6   6      163.68      166.40      5.04 o 
  -2  -6   6      111.33      112.51      4.51 o 
  -1  -6   6       72.50       71.93      2.79 o 
   0  -6   6       12.51        4.34      1.65 o 
   1  -6   6       12.39        7.30      1.58 o 
   2  -6   6        0.00        1.36      2.36 o 
   3  -6   6        3.81       12.67      2.40 o 
  -9  -5   6        0.64        2.48      1.03 o 
  -8  -5   6       64.14       78.75      6.56 o 
  -7  -5   6        2.51       -2.74      1.83 o 
  -6  -5   6       90.63       85.67      4.37 o 
  -5  -5   6      451.63      487.24     24.31 o 
  -4  -5   6       40.18       29.09      2.02 o 
  -3  -5   6      368.53      366.98      8.58 o 
  -2  -5   6       74.03       67.71      3.71 o 
  -1  -5   6        0.16        1.43      0.91 o 
   0  -5   6      201.43      188.20     16.25 o 
   1  -5   6       91.10       93.57      2.41 o 
   2  -5   6       18.85       21.71      3.59 o 
   3  -5   6      156.58      157.57      4.18 o 
   4  -5   6       92.41       83.74      4.99 o 
  -9  -4   6        0.76        3.88      3.02 o 
  -8  -4   6        7.75        8.47      1.38 o 
  -7  -4   6       32.84       21.26      4.02 o 
  -6  -4   6       68.79       63.17      8.23 o 
  -5  -4   6       73.18       69.52      3.12 o 
  -4  -4   6        0.93        3.27      4.18 o 
  -3  -4   6       80.04       68.94      1.68 o 
  -2  -4   6     1605.57     1591.90     23.41 o 
  -1  -4   6      358.45      340.69      5.27 o 
   0  -4   6      217.53      199.10      4.00 o 
   1  -4   6       13.03        8.42      1.46 o 
   2  -4   6       11.41       10.72      1.73 o 
   3  -4   6       82.47       92.52      2.49 o 
   4  -4   6        1.57        4.18      2.90 o 
   5  -4   6        4.43        8.16      3.32 o 
 -10  -3   6      104.58      135.39      8.69 o 
  -9  -3   6        0.23        3.33      2.04 o 
  -8  -3   6        3.02        3.01      0.86 o 
  -7  -3   6        1.07        1.24      1.16 o 
  -6  -3   6        8.85        9.32      3.00 o 
  -5  -3   6        0.07        1.03      0.91 o 
  -4  -3   6      109.50      102.25      2.06 o 
  -3  -3   6      418.89      408.81     23.83 o 
  -2  -3   6        0.05        0.96      0.64 o 
  -1  -3   6       98.20       93.58      2.33 o 
   0  -3   6       58.58       56.71      3.85 o 
   1  -3   6       63.15       54.20      5.78 o 
   2  -3   6        7.52       11.89      1.06 o 
   3  -3   6       73.82       80.41      2.23 o 
   4  -3   6       16.94       20.20      2.76 o 
   5  -3   6       10.94       11.04      1.40 o 
   6  -3   6      124.93      120.32      8.74 o 
 -10  -2   6      100.07      120.86      8.65 o 
  -9  -2   6       42.65       41.00      3.32 o 
  -8  -2   6      182.48      173.96     10.46 o 
  -7  -2   6       88.67       68.62      2.63 o 
  -6  -2   6        1.12        1.13      1.01 o 
  -5  -2   6        9.76        6.37      0.81 o 
  -4  -2   6       37.45       29.22      2.06 o 
  -3  -2   6       16.69       15.88      2.38 o 
  -2  -2   6      297.11      288.00     18.53 o 
  -1  -2   6        7.50        7.33      0.70 o 
   0  -2   6      186.84      202.40      4.38 o 
   1  -2   6      430.59      442.23     15.12 o 
   2  -2   6      141.30      156.21      3.11 o 
   3  -2   6       95.10       84.30      2.30 o 
   4  -2   6      157.91      155.77     13.73 o 
   5  -2   6       28.46       26.09      3.94 o 
   6  -2   6      106.10       94.58      2.85 o 
   7  -2   6        6.20        1.27      1.16 o 
 -10  -1   6       18.27       17.96      2.46 o 
  -9  -1   6       18.39       14.06      2.18 o 
  -8  -1   6      105.72      111.82      3.39 o 
  -7  -1   6       92.43       91.05      2.99 o 
  -6  -1   6        6.61       10.96      0.91 o 
  -5  -1   6       40.05       34.02      2.14 o 
  -4  -1   6       69.73       66.66      4.62 o 
  -3  -1   6       51.10       34.40      1.31 o 
  -2  -1   6       28.87       22.62      4.04 o 
  -1  -1   6      413.33      434.36      5.81 o 
   0  -1   6       46.37       48.69      1.37 o 
   1  -1   6      336.80      342.24      9.40 o 
   2  -1   6      204.52      203.62      4.14 o 
   3  -1   6      403.02      407.62      6.83 o 
   4  -1   6      402.53      360.47      6.88 o 
   5  -1   6      212.22      213.20      4.48 o 
   6  -1   6       19.38       17.59      1.99 o 
   7  -1   6       16.81       12.42      1.84 o 
   8  -1   6       18.42       19.10      1.72 o 
 -10   0   6        3.01        2.31      1.78 o 
  -9   0   6       41.27       46.86      6.28 o 
  -8   0   6       44.54       40.90      4.63 o 
  -7   0   6       75.04       68.10      3.88 o 
  -6   0   6       75.70       69.27      1.56 o 
  -5   0   6       19.13       19.50      1.01 o 
  -4   0   6      188.58      162.43      2.43 o 
  -3   0   6       90.57       89.29      1.45 o 
  -2   0   6        1.93        1.55      0.42 o 
  -1   0   6      315.51      317.15     12.35 o 
   0   0   6      364.75      401.70      4.83 o 
   1   0   6      717.00      696.68      7.75 o 
   2   0   6      165.41      179.34      3.46 o 
   3   0   6      902.98      900.18     21.54 o 
   4   0   6      125.97      119.55      2.45 o 
   5   0   6      134.83      135.22      6.47 o 
   6   0   6       96.04       92.75      4.04 o 
   7   0   6       68.06       73.01      3.70 o 
   8   0   6       14.02       14.17      5.48 o 
  -9   1   6       82.98      100.21     18.55 o 
  -8   1   6        0.61        1.05      1.89 o 
  -7   1   6       88.55       93.22      3.38 o 
  -6   1   6       78.50       75.19      3.59 o 
  -5   1   6      921.48      890.10     11.43 o 
  -4   1   6       20.60       20.85      1.55 o 
  -3   1   6        0.00        0.72      0.69 o 
  -2   1   6       64.76       46.97      1.56 o 
  -1   1   6      201.69      215.52      2.77 o 
   0   1   6       95.11       84.34      2.67 o 
   1   1   6        7.18        7.63      0.70 o 
   2   1   6      211.72      258.82      3.26 o 
   3   1   6      391.08      379.51      4.84 o 
   4   1   6       69.11       76.00      1.46 o 
   5   1   6       20.17       20.43      1.01 o 
   6   1   6      193.65      182.33     17.61 o 
   7   1   6        7.41        6.55      1.41 o 
   8   1   6       75.74       66.47     10.35 o 
   9   1   6       32.36       33.82      1.95 o 
  -9   2   6       75.41       75.07      4.25 o 
  -8   2   6       86.71       91.82      2.96 o 
  -7   2   6      293.80      295.90      8.57 o 
  -6   2   6      318.85      300.22      9.37 o 
  -5   2   6     1319.38     1298.73     16.48 o 
  -4   2   6        0.95        1.83      0.92 o 
  -3   2   6      314.81      299.06      4.13 o 
  -2   2   6      475.17      478.79     15.64 o 
  -1   2   6      384.06      366.74     13.51 o 
   0   2   6      184.90      205.01      2.70 o 
   1   2   6      216.28      214.37      2.89 o 
   2   2   6       38.14       27.34      1.35 o 
   3   2   6        1.95        1.69      0.28 o 
   4   2   6      131.04      144.60      3.11 o 
   5   2   6       39.11       33.68      3.76 o 
   6   2   6       50.50       55.11      1.51 o 
   7   2   6      129.82      120.81      2.67 o 
   8   2   6        7.80        6.25      4.35 o 
   9   2   6      199.49      192.21     16.69 o 
  -9   3   6       10.31       19.87      1.94 o 
  -8   3   6        0.02        2.42      3.82 o 
  -7   3   6      175.76      187.10      4.85 o 
  -6   3   6       17.77       16.40      4.40 o 
  -5   3   6        0.49        3.08      1.34 o 
  -4   3   6      336.86      314.18      8.61 o 
  -3   3   6      467.40      465.80     19.47 o 
  -2   3   6      584.34      572.82      9.90 o 
  -1   3   6       74.67       95.86      5.95 o 
   0   3   6       74.59       73.06      1.43 o 
   1   3   6      304.99      314.30      4.16 o 
   2   3   6      158.91      164.97      3.59 o 
   3   3   6        0.27       -0.11      0.43 o 
   4   3   6        2.54        2.18      0.41 o 
   5   3   6      230.48      219.87      5.98 o 
   6   3   6      194.43      177.48      9.09 o 
   7   3   6       16.11       16.42      4.20 o 
   8   3   6       51.83       58.71      3.92 o 
   9   3   6       41.64       39.33      1.92 o 
  10   3   6        2.80        6.76      1.29 o 
  -8   4   6       22.04       26.38      3.10 o 
  -7   4   6      112.23      121.46      4.18 o 
  -6   4   6       53.48       55.41      1.91 o 
  -5   4   6      332.34      338.95     15.14 o 
  -4   4   6      115.51      106.98      4.53 o 
  -3   4   6      496.10      472.62     29.76 o 
  -2   4   6       14.13       20.35      2.27 o 
  -1   4   6      104.50      136.77      3.16 o 
   0   4   6      579.62      624.68      8.18 o 
   1   4   6      793.28      848.10     15.98 o 
   2   4   6      263.66      288.54      4.31 o 
   3   4   6      267.64      294.79     19.42 o 
   4   4   6     1302.74     1297.83     16.47 o 
   5   4   6        7.23        9.49      4.14 o 
   6   4   6        0.01       -0.12      1.39 o 
   7   4   6       18.81       15.76      1.76 o 
   8   4   6        3.11        4.01      1.50 o 
   9   4   6       55.40       55.47      3.07 o 
  10   4   6       53.92       58.95      3.66 o 
  -7   5   6        0.03        4.73      7.18 o 
  -6   5   6       33.27       30.91      2.69 o 
  -5   5   6      637.29      627.16     13.32 o 
  -4   5   6      141.90      126.86      7.82 o 
  -3   5   6      151.35      118.65      2.50 o 
  -2   5   6        2.53        3.34      0.65 o 
  -1   5   6      397.15      404.85      6.09 o 
   0   5   6        6.89        8.90      0.61 o 
   1   5   6        0.61        0.94      0.80 o 
   2   5   6       35.59       37.22      0.85 o 
   3   5   6      620.68      626.70     15.87 o 
   4   5   6      463.21      459.46      6.65 o 
   5   5   6        4.73        3.55      0.74 o 
   6   5   6       62.83       56.22      2.47 o 
   7   5   6        2.89        4.87      0.65 o 
   8   5   6        1.22        2.88      2.36 o 
   9   5   6        0.46       -0.20      1.67 o 
  10   5   6        0.15        3.21      1.48 o 
  -7   6   6       57.17       47.54      2.26 o 
  -6   6   6       10.57       13.95      3.23 o 
  -5   6   6        0.48        2.37      0.93 o 
  -4   6   6      136.64      132.72     10.60 o 
  -3   6   6      386.42      370.65      8.19 o 
  -2   6   6      145.12      147.15      6.80 o 
  -1   6   6       63.20       63.81      4.44 o 
   0   6   6       32.08       33.04      1.89 o 
   1   6   6       17.21       15.65      3.54 o 
   2   6   6      499.77      465.06      7.51 o 
   3   6   6      205.99      184.39      3.51 o 
   4   6   6       41.93       31.93      1.66 o 
   5   6   6       13.04       13.03      1.23 o 
   6   6   6      177.73      165.16      6.00 o 
   7   6   6      278.62      288.55     19.01 o 
   8   6   6      363.35      351.54     17.09 o 
   9   6   6       17.15       22.51      1.59 o 
  10   6   6       32.76       36.62      4.51 o 
  -6   7   6       20.82       21.04      1.84 o 
  -5   7   6        7.21        4.46      1.20 o 
  -4   7   6       44.22       43.58      1.72 o 
  -3   7   6      317.26      304.81     17.35 o 
  -2   7   6      149.22      148.81      4.11 o 
  -1   7   6       19.45       15.98      1.00 o 
   0   7   6        9.79       10.08      1.61 o 
   1   7   6      754.17      732.19     12.88 o 
   2   7   6       30.57       30.55      0.92 o 
   3   7   6       27.94       22.59      1.47 o 
   4   7   6       63.22       62.59      7.42 o 
   5   7   6      700.87      698.36     32.20 o 
   6   7   6      858.88      833.42     44.17 o 
   7   7   6      112.62      105.30      3.30 o 
   8   7   6       86.11      111.34      5.38 o 
   9   7   6      106.86      118.32      4.33 o 
  10   7   6        6.62        1.81      2.98 o 
  -5   8   6       82.19       81.50      9.97 o 
  -4   8   6       33.68       30.56      3.47 o 
  -3   8   6       13.28       15.46      6.18 o 
  -2   8   6       71.86       75.82      5.27 o 
  -1   8   6       53.45       48.95      2.15 o 
   0   8   6       47.49       44.72      2.41 o 
   1   8   6      619.05      601.41     11.18 o 
   2   8   6       76.02       77.00      2.27 o 
   3   8   6     1049.22     1110.69     34.39 o 
   4   8   6      200.70      206.79      5.29 o 
   5   8   6       27.40       24.52      3.59 o 
   6   8   6        1.43       -1.76      3.63 o 
   7   8   6       32.72       43.04      2.69 o 
   8   8   6       19.63       17.71      6.08 o 
   9   8   6       21.54       25.88      3.36 o 
  10   8   6        1.30        1.81      2.15 o 
  -3   9   6        0.06        2.58      1.60 o 
  -2   9   6       21.10       27.12      9.58 o 
  -1   9   6       54.27       56.63      5.52 o 
   0   9   6       84.64       84.87      2.86 o 
   1   9   6       77.07       71.98      4.69 o 
   2   9   6       16.48       16.95      1.15 o 
   3   9   6        2.44        5.77      1.66 o 
   4   9   6       58.45       65.95      2.57 o 
   5   9   6        1.57        3.67      1.01 o 
   6   9   6       11.86       11.22      2.28 o 
   8   9   6       20.58       28.47      9.23 o 
   9   9   6      101.02       84.47      4.07 o 
  -2  10   6        0.34        8.40      1.60 o 
  -1  10   6       32.95       35.67      3.38 o 
   0  10   6       15.16       15.85      1.44 o 
   1  10   6       19.62       21.09      1.74 o 
   2  10   6        0.61        2.07      1.29 o 
   3  10   6       76.85       77.58      2.71 o 
   4  10   6       20.69       18.38      1.52 o 
   5  10   6        4.87        8.75      1.10 o 
   6  10   6      198.43      216.52      5.21 o 
   7  10   6      140.35      153.60      6.85 o 
   8  10   6        2.86       -1.01      1.21 o 
   0  11   6        1.79        2.63      1.89 o 
   1  11   6        9.54       12.73      2.43 o 
   2  11   6       56.92       54.61      3.56 o 
   3  11   6       45.73       52.37      6.07 o 
   4  11   6       16.95       17.21      2.44 o 
   5  11   6       53.45       51.48      5.19 o 
   6  11   6      110.80      125.18      6.13 o 
   7  11   6        2.35        1.30      1.36 o 
  -5  -7   7       24.42       30.35      9.76 o 
  -4  -7   7        1.67        4.46      3.44 o 
  -3  -7   7        1.55       -2.96      4.19 o 
  -2  -7   7       11.89       10.75      3.64 o 
  -1  -7   7      165.66      167.49      5.50 o 
  -7  -6   7       85.15       95.31      7.92 o 
  -6  -6   7       92.04      106.68      5.05 o 
  -5  -6   7        0.38       -1.46      1.17 o 
  -4  -6   7       27.41       36.80      3.89 o 
  -3  -6   7       19.61       27.34      5.42 o 
  -2  -6   7       43.59       45.79      8.37 o 
  -1  -6   7        8.28       12.01      5.13 o 
   0  -6   7       19.06       19.62      4.66 o 
   1  -6   7      353.07      361.57      9.61 o 
   2  -6   7       48.31       52.16      5.24 o 
  -8  -5   7       45.82       41.70      6.42 o 
  -7  -5   7       84.12       88.58      4.53 o 
  -6  -5   7        0.01        0.38      0.91 o 
  -5  -5   7       14.64       22.06      6.12 o 
  -4  -5   7       99.21      115.47      5.20 o 
  -3  -5   7       23.15       23.81      1.82 o 
  -2  -5   7       41.13       52.99      3.50 o 
  -1  -5   7       63.23       61.94      6.60 o 
   0  -5   7       27.79       30.14      2.44 o 
   1  -5   7      269.06      270.31      6.14 o 
   2  -5   7        0.00       -0.76      2.09 o 
   3  -5   7       39.24       45.20     11.54 o 
  -9  -4   7        1.11        9.34      3.36 o 
  -8  -4   7        0.79        5.81      1.78 o 
  -7  -4   7       48.24       40.60      4.09 o 
  -6  -4   7       13.64       15.93      1.51 o 
  -5  -4   7       67.55       65.25      4.82 o 
  -4  -4   7       19.49       13.02      1.44 o 
  -3  -4   7      196.48      195.93     14.49 o 
  -2  -4   7        1.80        3.50      0.91 o 
  -1  -4   7      544.86      562.11     14.74 o 
   0  -4   7       89.13       80.29      1.99 o 
   1  -4   7       21.88       20.45      1.48 o 
   2  -4   7       45.51       50.13      1.76 o 
   3  -4   7      145.46      157.18     10.47 o 
   4  -4   7      140.85      145.38      9.84 o 
  -9  -3   7        9.81        7.31      3.31 o 
  -8  -3   7        4.27       -0.65      1.24 o 
  -7  -3   7        0.27        1.08      1.19 o 
  -6  -3   7       74.67       80.52      3.35 o 
  -5  -3   7      118.51      126.59      7.36 o 
  -4  -3   7       19.22       25.02      1.45 o 
  -3  -3   7       27.25       23.27      1.61 o 
  -2  -3   7        0.21        0.55      1.66 o 
  -1  -3   7       13.05       10.36      0.90 o 
   0  -3   7       60.15       60.75      3.07 o 
   1  -3   7      478.96      452.59     19.43 o 
   2  -3   7       25.66       25.34      1.37 o 
   3  -3   7      314.84      318.24      8.16 o 
   4  -3   7      140.53      140.08      3.73 o 
   5  -3   7       10.59        5.96      3.59 o 
   6  -3   7       43.11       41.66      5.20 o 
  -9  -2   7       75.91       80.70      4.47 o 
  -8  -2   7       16.51       15.11      2.09 o 
  -7  -2   7       37.99       35.90      2.48 o 
  -6  -2   7       54.22       26.50      3.49 o 
  -5  -2   7      375.02      333.60     25.58 o 
  -4  -2   7       25.74       20.03      1.35 o 
  -3  -2   7        7.33       10.11      1.51 o 
  -2  -2   7       30.87       25.80      3.46 o 
  -1  -2   7       36.86       31.56      1.42 o 
   0  -2   7      136.64      124.05      9.35 o 
   1  -2   7      269.22      259.13      4.65 o 
   2  -2   7       77.98       89.29      8.21 o 
   3  -2   7        0.05       -0.76      0.65 o 
   4  -2   7       35.13       27.04      1.49 o 
   5  -2   7        9.04       11.43      3.63 o 
   6  -2   7       24.60       22.30      2.14 o 
   7  -2   7       32.11       41.67      4.28 o 
  -9  -1   7       46.77       39.42      2.87 o 
  -8  -1   7        0.26        3.22      0.97 o 
  -7  -1   7      246.29      247.64     23.40 o 
  -6  -1   7        5.81        6.15      2.94 o 
  -5  -1   7       62.34       46.21      1.34 o 
  -4  -1   7        5.29        5.52      0.99 o 
  -3  -1   7       16.98       14.46      1.23 o 
  -2  -1   7       44.69       37.32      1.26 o 
  -1  -1   7      137.50      145.09      5.65 o 
   0  -1   7        1.86        3.47      0.92 o 
   1  -1   7       36.05       34.51      2.22 o 
   2  -1   7       96.42       88.43      7.28 o 
   3  -1   7      104.53      100.24      2.70 o 
   4  -1   7        5.57        2.49      1.23 o 
   5  -1   7       94.75       87.71     11.21 o 
   6  -1   7       15.91       14.54      2.16 o 
   7  -1   7       76.31       72.91      3.44 o 
  -9   0   7       10.70       11.27      2.07 o 
  -8   0   7       96.39       97.74     10.58 o 
  -7   0   7      167.67      148.97      8.72 o 
  -6   0   7       43.88       41.70      3.24 o 
  -5   0   7       49.54       51.06      1.85 o 
  -4   0   7      132.47      121.41      2.52 o 
  -3   0   7      448.82      419.62      9.54 o 
  -2   0   7      387.27      401.62      5.97 o 
  -1   0   7       28.80       37.59      3.83 o 
   0   0   7        2.92        2.16      0.70 o 
   1   0   7       96.79       86.73      6.38 o 
   2   0   7       19.45       18.60      0.75 o 
   3   0   7       11.09        9.45      1.01 o 
   4   0   7      650.73      628.86     13.28 o 
   5   0   7        0.21       -1.41      1.28 o 
   6   0   7       27.78       28.55      1.51 o 
   7   0   7       11.11       13.93      3.10 o 
   8   0   7        0.13       -2.09      1.40 o 
  -9   1   7       53.48       55.91      5.90 o 
  -8   1   7       24.35       26.74      1.92 o 
  -7   1   7       55.29       51.55      2.89 o 
  -6   1   7       55.57       56.79      5.37 o 
  -5   1   7      500.54      493.47      6.95 o 
  -4   1   7      282.97      265.92     10.97 o 
  -3   1   7       85.84       73.01      1.68 o 
  -2   1   7      162.91      160.58      2.13 o 
  -1   1   7       16.84       15.51      0.66 o 
   0   1   7       90.96       84.19      1.48 o 
   1   1   7       95.81       82.46      2.82 o 
   2   1   7       46.83       36.71      2.15 o 
   3   1   7        4.96        5.77      1.14 o 
   4   1   7     1183.81     1167.82     39.06 o 
   5   1   7        0.99        2.39      0.85 o 
   6   1   7        1.85        3.99      2.20 o 
   7   1   7       17.45       20.71      3.40 o 
   8   1   7        0.01        2.12      1.01 o 
   9   1   7        2.66        5.33      2.37 o 
  -9   2   7       38.50       45.78      6.18 o 
  -8   2   7        1.14        4.34      6.00 o 
  -7   2   7      144.16      156.45      3.73 o 
  -6   2   7       18.52       17.48      1.10 o 
  -5   2   7       14.73       14.86      2.44 o 
  -4   2   7     2837.89     2757.48     92.06 o 
  -3   2   7      203.47      187.38      4.82 o 
  -2   2   7        0.29        0.04      1.39 o 
  -1   2   7      547.68      541.16     10.12 o 
   0   2   7       28.13       20.48      0.66 o 
   1   2   7       53.61       50.73      1.03 o 
   2   2   7        6.86        6.75      1.98 o 
   3   2   7      254.38      255.41      4.30 o 
   4   2   7       85.89       72.66      1.44 o 
   5   2   7       26.40       32.50      2.98 o 
   6   2   7       10.24        8.46      0.86 o 
   7   2   7       36.07       30.65      6.31 o 
   8   2   7      148.99      129.76      5.73 o 
   9   2   7      101.76       91.91      7.06 o 
  -8   3   7        2.54        3.76      1.19 o 
  -7   3   7       34.11       32.17      2.13 o 
  -6   3   7      312.03      324.38      5.90 o 
  -5   3   7       57.12       53.77      1.45 o 
  -4   3   7       23.29       22.13      2.31 o 
  -3   3   7      401.78      372.40     23.02 o 
  -2   3   7      808.56      802.09     12.04 o 
  -1   3   7      182.98      178.08      2.72 o 
   0   3   7      163.73      161.12      2.63 o 
   1   3   7      149.75      140.86      2.34 o 
   2   3   7      166.77      145.19      5.95 o 
   3   3   7       33.34       24.70      4.02 o 
   4   3   7        0.72        1.27      0.70 o 
   5   3   7       39.27       44.65      2.22 o 
   6   3   7      253.70      234.67      7.45 o 
   7   3   7       13.52       13.26      0.97 o 
   8   3   7        3.90        3.86      0.95 o 
   9   3   7        1.57        0.48      0.76 o 
  -8   4   7       29.24       29.41     10.38 o 
  -7   4   7       76.95       70.97      4.13 o 
  -6   4   7        1.24        0.18      2.41 o 
  -5   4   7       90.69       91.37      2.23 o 
  -4   4   7      213.42      199.33     11.64 o 
  -3   4   7      311.52      292.18      5.15 o 
  -2   4   7      399.95      368.43     10.12 o 
  -1   4   7       19.11       11.92      0.81 o 
   0   4   7      250.56      300.53      5.22 o 
   1   4   7     1414.73     1430.64     45.17 o 
   2   4   7       75.77       62.82      1.26 o 
   3   4   7      124.78      141.59      3.71 o 
   4   4   7       19.02       16.56      0.69 o 
   5   4   7      136.37      128.33      6.57 o 
   6   4   7        6.82        5.46      1.28 o 
   7   4   7      172.27      163.52      3.29 o 
   8   4   7        2.15        6.67      1.46 o 
   9   4   7       20.19       17.89      2.54 o 
  10   4   7       40.49       35.38      2.47 o 
  -7   5   7        9.68       12.78      1.71 o 
  -6   5   7        1.32        0.72      1.46 o 
  -5   5   7      123.37      115.03      4.99 o 
  -4   5   7      224.11      207.86     10.97 o 
  -3   5   7        5.93        4.63      0.75 o 
  -2   5   7       51.36       59.64      5.42 o 
  -1   5   7       28.95       26.13      2.15 o 
   0   5   7      194.58      185.90      6.90 o 
   1   5   7       17.73       23.85      3.95 o 
   2   5   7      509.65      506.46     11.20 o 
   3   5   7      222.64      217.54      3.83 o 
   4   5   7      722.44      724.78     13.00 o 
   5   5   7      180.00      186.78      6.70 o 
   6   5   7        0.09       -0.10      1.07 o 
   7   5   7       14.99       18.11      2.05 o 
   8   5   7      146.08      148.51      3.88 o 
   9   5   7       44.67       48.73      5.81 o 
  10   5   7        0.41       -0.85      1.49 o 
  -6   6   7        1.15        1.23      1.28 o 
  -5   6   7        0.18       -0.74      2.90 o 
  -4   6   7      278.62      257.58      6.28 o 
  -3   6   7      120.06      101.23      5.58 o 
  -2   6   7      414.05      367.55      9.76 o 
  -1   6   7       31.44       30.80      3.30 o 
   0   6   7      215.62      214.44     10.37 o 
   1   6   7        6.73        5.70      3.07 o 
   2   6   7      133.90      114.08      2.21 o 
   3   6   7      291.23      249.25     17.25 o 
   4   6   7      403.63      384.64      5.71 o 
   5   6   7        4.84        6.86      0.72 o 
   6   6   7       39.84       44.24      1.65 o 
   7   6   7       24.20       24.00      1.66 o 
   8   6   7       39.11       43.29      2.65 o 
   9   6   7        2.89        5.16      1.25 o 
  10   6   7      282.58      295.49     16.38 o 
  -6   7   7       50.89       51.80      5.53 o 
  -5   7   7      181.14      196.75      6.71 o 
  -4   7   7        9.75        7.79      1.74 o 
  -3   7   7      127.80      125.92      4.42 o 
  -2   7   7       79.77       79.95      4.40 o 
  -1   7   7       22.16       26.15      1.28 o 
   0   7   7       21.15       15.65      3.59 o 
   1   7   7       32.87       27.36      1.11 o 
   2   7   7      381.82      379.21      7.24 o 
   3   7   7        0.03        0.06      0.75 o 
   4   7   7      244.97      220.52     16.26 o 
   5   7   7        4.28        9.21      2.10 o 
   6   7   7       67.87       68.75      3.09 o 
   7   7   7       29.98       23.81      1.55 o 
   8   7   7       26.00       22.04      6.70 o 
   9   7   7        5.14        8.92      4.09 o 
  10   7   7       52.01       48.77      5.07 o 
  -5   8   7        3.00       -0.54      1.62 o 
  -4   8   7        1.66       -1.27      2.30 o 
  -3   8   7        6.91        4.00      1.32 o 
  -2   8   7       36.40       42.69      5.14 o 
  -1   8   7       13.13       12.80      3.07 o 
   0   8   7        0.89        1.02      1.02 o 
   1   8   7       29.48       30.20      1.31 o 
   2   8   7     1354.73     1328.48     79.55 o 
   3   8   7      439.02      442.06     15.49 o 
   4   8   7       23.00       19.62      1.77 o 
   5   8   7       33.88       34.56      2.34 o 
   6   8   7      113.52      125.13      3.77 o 
   7   8   7      113.37      132.38      6.92 o 
   8   8   7        1.17       -0.14      4.44 o 
   9   8   7       55.72       58.67      3.43 o 
  -3   9   7       45.86       36.75      2.39 o 
  -2   9   7       33.40       45.01      3.67 o 
  -1   9   7       18.89       19.76      5.27 o 
   0   9   7      110.09      107.85      3.12 o 
   1   9   7        6.57        9.62      3.97 o 
   2   9   7        0.29        0.53      2.85 o 
   3   9   7        2.33        1.65      2.79 o 
   4   9   7      336.95      320.08     21.61 o 
   5   9   7       93.54      104.49      9.90 o 
   6   9   7       44.45       30.50      2.52 o 
   7   9   7        0.95       -0.10      1.87 o 
   8   9   7       60.98       66.57      3.74 o 
   9   9   7       17.14       14.42      1.98 o 
  -2  10   7       57.55       54.98      6.18 o 
  -1  10   7        0.71       -2.61      2.05 o 
   0  10   7       28.00       32.18      2.89 o 
   1  10   7        5.76        6.49      1.57 o 
   2  10   7       12.17       13.47      4.13 o 
   3  10   7       78.75       78.35      2.78 o 
   4  10   7      180.87      198.13     14.46 o 
   5  10   7       17.61       19.83      4.36 o 
   6  10   7        2.31        2.73      2.52 o 
   7  10   7       35.86       32.11      6.92 o 
   8  10   7        2.09        1.51      1.71 o 
   0  11   7        4.63       12.24      8.97 o 
   1  11   7        0.01       -0.44      1.99 o 
   2  11   7       21.32       25.51     12.14 o 
   3  11   7       13.09       16.86      4.18 o 
   4  11   7       24.94       21.62      5.24 o 
   5  11   7       75.84       79.90     15.46 o 
   6  11   7       85.21       83.99      3.15 o 
   7  11   7       12.51       18.66      5.97 o 
  -6  -6   8      146.90      171.24     14.17 o 
  -5  -6   8       10.69       10.59      2.76 o 
  -4  -6   8        0.89        8.95      7.08 o 
  -2  -6   8        4.23        8.99      1.92 o 
  -1  -6   8       29.08       34.02      2.52 o 
   0  -6   8       17.88       22.35      1.85 o 
  -7  -5   8        0.41        4.10      1.94 o 
  -6  -5   8       13.94       18.95      8.25 o 
  -5  -5   8       34.47       36.05      8.32 o 
  -4  -5   8       52.54       50.17      2.85 o 
  -3  -5   8        1.61        2.59      1.61 o 
  -2  -5   8        0.83       12.56      2.57 o 
  -1  -5   8      115.95      123.15     10.78 o 
   0  -5   8       15.33       17.49      1.68 o 
   1  -5   8      116.88      124.28      7.41 o 
   2  -5   8       85.10       72.25      3.62 o 
  -8  -4   8        0.24        1.07      2.04 o 
  -7  -4   8       84.44       74.99      8.18 o 
  -6  -4   8       57.88       56.88      7.00 o 
  -5  -4   8        0.01       -1.78      1.19 o 
  -4  -4   8       53.09       56.43      3.42 o 
  -3  -4   8        0.09        6.16      4.44 o 
  -2  -4   8       50.94       52.86      3.42 o 
  -1  -4   8      112.03      115.61      4.49 o 
   0  -4   8       10.12        7.34      0.98 o 
   1  -4   8        2.73        2.03      1.01 o 
   2  -4   8       77.06       75.49      2.86 o 
   3  -4   8        3.33        7.08      1.74 o 
   4  -4   8       71.54       74.14      4.47 o 
  -8  -3   8       45.22       58.26      3.19 o 
  -7  -3   8      100.00      124.58      6.76 o 
  -6  -3   8        0.06        0.81      0.83 o 
  -5  -3   8        0.84        0.78      2.57 o 
  -4  -3   8        9.48       13.45      2.13 o 
  -3  -3   8       39.90       33.19      1.60 o 
  -2  -3   8      145.60      162.43      6.08 o 
  -1  -3   8       21.57       15.19      1.29 o 
   0  -3   8      135.33      126.54     11.81 o 
   1  -3   8        2.84        4.99      2.03 o 
   2  -3   8       40.43       39.02      3.59 o 
   3  -3   8       14.05       12.42      2.24 o 
   4  -3   8      149.09      127.30      6.72 o 
   5  -3   8        0.58        1.15      3.11 o 
  -9  -2   8       48.82       64.48      5.66 o 
  -8  -2   8       15.05       13.30      1.42 o 
  -7  -2   8        0.03        0.77      4.72 o 
  -6  -2   8        2.53        2.35      1.13 o 
  -5  -2   8       65.42       69.98      4.02 o 
  -4  -2   8      505.61      464.39     17.12 o 
  -3  -2   8       45.37       40.53      2.91 o 
  -2  -2   8        1.89        1.14      0.64 o 
  -1  -2   8      174.38      164.99     14.32 o 
   0  -2   8        8.95        8.34      1.93 o 
   1  -2   8       19.77       17.15      1.03 o 
   2  -2   8       19.34       15.85      3.60 o 
   3  -2   8       39.99       45.16      2.18 o 
   4  -2   8       27.87       25.94      1.72 o 
   5  -2   8        1.18       -0.07      1.61 o 
   6  -2   8        1.12        2.53      3.55 o 
  -9  -1   8       18.71       32.95      2.86 o 
  -8  -1   8       21.90       24.36      1.90 o 
  -7  -1   8       90.90       75.56      2.81 o 
  -6  -1   8      176.53      175.74      4.20 o 
  -5  -1   8        8.82       11.57      5.11 o 
  -4  -1   8      186.10      187.09      6.52 o 
  -3  -1   8       22.57       20.18      3.71 o 
  -2  -1   8        2.44        6.89      1.14 o 
  -1  -1   8      135.35      130.40     10.56 o 
   0  -1   8       41.51       44.87      1.92 o 
   1  -1   8      162.62      174.72      4.35 o 
   2  -1   8      128.99      130.28      3.90 o 
   3  -1   8        8.63        7.33      3.29 o 
   4  -1   8        6.42        4.83      1.06 o 
   5  -1   8        1.33        6.22      1.25 o 
   6  -1   8       29.84       40.27      9.96 o 
   7  -1   8        0.04       -0.33      4.13 o 
  -9   0   8      126.06      134.53      5.24 o 
  -8   0   8       16.99       13.87      1.18 o 
  -7   0   8       62.93       71.91      2.23 o 
  -6   0   8       98.89      104.80      2.40 o 
  -5   0   8       21.47       17.10      1.83 o 
  -4   0   8        1.81        2.11      0.44 o 
  -3   0   8        3.14        3.86      1.88 o 
  -2   0   8       13.55       12.02      2.21 o 
  -1   0   8      129.80      118.53      2.82 o 
   0   0   8       29.55       40.82      2.30 o 
   1   0   8        0.09        1.00      0.59 o 
   2   0   8      135.74      131.12      9.24 o 
   3   0   8      147.25      153.22      4.79 o 
   4   0   8       16.56        8.72      1.41 o 
   5   0   8       75.06       68.94      3.49 o 
   6   0   8        2.28        6.87      2.66 o 
   7   0   8        1.36       -0.82      1.78 o 
  -9   1   8       28.69       32.62      3.24 o 
  -8   1   8       26.91       31.27      1.59 o 
  -7   1   8      104.77      104.17      2.84 o 
  -6   1   8      127.55      125.52      3.36 o 
  -5   1   8       21.03       17.95      0.84 o 
  -4   1   8        0.16        0.03      0.48 o 
  -3   1   8      152.76      148.20      3.02 o 
  -2   1   8      405.84      392.49      4.93 o 
  -1   1   8        7.86        8.76      2.10 o 
   0   1   8      173.26      162.80      3.36 o 
   1   1   8      386.15      390.78     16.21 o 
   2   1   8      239.84      229.83     15.63 o 
   3   1   8       17.74       13.63      1.43 o 
   4   1   8       19.04       25.78      1.27 o 
   5   1   8      273.60      269.08      5.81 o 
   6   1   8       64.61       56.54      5.61 o 
   7   1   8        8.23       13.41      3.79 o 
   8   1   8       22.55       22.80      2.55 o 
  -8   2   8       78.06       80.69      4.07 o 
  -7   2   8       57.26       60.52      2.17 o 
  -6   2   8        1.50        4.20      1.76 o 
  -5   2   8       27.30       19.86      2.25 o 
  -4   2   8     1166.08     1090.68     16.11 o 
  -3   2   8      708.58      649.78      8.50 o 
  -2   2   8      582.20      574.40      7.63 o 
  -1   2   8      187.24      185.40      8.54 o 
   0   2   8      308.26      284.59      9.67 o 
   1   2   8       91.69       85.81      2.99 o 
   2   2   8       25.72       21.06      1.45 o 
   3   2   8        0.38        0.74      0.64 o 
   4   2   8      548.99      548.77     17.41 o 
   5   2   8        3.73        2.88      1.44 o 
   6   2   8       25.33       21.37      7.56 o 
   7   2   8        3.78        1.16      1.07 o 
   8   2   8       64.55       72.69     10.76 o 
  -8   3   8        2.64        5.32      1.57 o 
  -7   3   8        0.42        0.32      3.76 o 
  -6   3   8      320.42      321.05     19.90 o 
  -5   3   8       46.28       50.83      1.67 o 
  -4   3   8       24.18       22.63      0.83 o 
  -3   3   8       91.80       81.51      5.56 o 
  -2   3   8       47.95       50.30      3.53 o 
  -1   3   8       19.22       18.27      1.64 o 
   0   3   8       21.28       15.87      0.71 o 
   1   3   8        0.24        0.29      1.87 o 
   2   3   8      347.04      336.68     13.94 o 
   3   3   8      205.85      210.44     11.87 o 
   4   3   8      478.35      445.90      8.31 o 
   5   3   8       38.30       31.64      2.36 o 
   6   3   8        8.96        5.48      0.67 o 
   7   3   8        0.38        0.36      0.60 o 
   8   3   8        5.28        5.31      1.72 o 
   9   3   8       41.89       28.57      4.43 o 
  -8   4   8       29.64       28.70      2.44 o 
  -7   4   8       14.37       15.23      2.47 o 
  -6   4   8        7.67       11.09      6.00 o 
  -5   4   8      122.66      117.28      2.64 o 
  -4   4   8      245.82      229.43      4.09 o 
  -3   4   8        4.24        3.92      0.65 o 
  -2   4   8        9.21       10.15      0.75 o 
  -1   4   8       88.75       83.86      5.55 o 
   0   4   8       37.25       40.28      1.27 o 
   1   4   8       65.20       54.42      6.18 o 
   2   4   8     1767.51     1866.64     54.18 o 
   3   4   8        0.31        1.24      0.87 o 
   4   4   8      106.69       94.77      2.13 o 
   5   4   8       15.14       12.70      2.52 o 
   6   4   8       62.34       56.45      3.38 o 
   7   4   8       21.32       16.99      1.06 o 
   8   4   8        0.91        0.41      3.06 o 
   9   4   8       56.77       63.09      7.43 o 
  -7   5   8       44.07       47.33     12.52 o 
  -6   5   8      222.55      235.30      7.64 o 
  -5   5   8       21.54       19.28      1.48 o 
  -4   5   8       47.37       43.51      5.73 o 
  -3   5   8      153.16      149.21      3.48 o 
  -2   5   8      186.67      196.94      3.63 o 
  -1   5   8       96.98      101.73      4.87 o 
   0   5   8      122.94      109.95      7.29 o 
   1   5   8       79.21       57.01      4.31 o 
   2   5   8      585.60      622.14     40.36 o 
   3   5   8       62.50       67.30      1.57 o 
   4   5   8      313.28      313.26     12.72 o 
   5   5   8      137.81      134.20      7.12 o 
   6   5   8       38.09       38.78      1.42 o 
   7   5   8        1.59        1.71      0.87 o 
   8   5   8        1.04        2.21      5.42 o 
   9   5   8        0.05       -1.44      2.62 o 
  -6   6   8        3.54        5.92      3.64 o 
  -5   6   8      159.02      171.80      4.49 o 
  -4   6   8       85.52       92.89     13.73 o 
  -3   6   8      675.84      626.31     13.52 o 
  -2   6   8       34.10       30.48      2.22 o 
  -1   6   8      173.08      143.14      5.36 o 
   0   6   8        0.21       -0.72      0.61 o 
   1   6   8       48.69       60.99      5.54 o 
   2   6   8        3.32        2.90      0.41 o 
   3   6   8        2.03        1.30      0.91 o 
   4   6   8      399.95      400.59     21.58 o 
   5   6   8      368.96      393.28      7.83 o 
   6   6   8        0.18        1.56      0.79 o 
   7   6   8       59.12       52.28      7.14 o 
   8   6   8       24.89       26.98      3.01 o 
   9   6   8       49.33       50.35      3.77 o 
  -5   7   8       84.16       77.15     12.93 o 
  -4   7   8       12.26       18.18      3.40 o 
  -3   7   8        0.10        2.48      7.10 o 
  -2   7   8        4.94        9.96      4.14 o 
  -1   7   8       16.71        8.35      1.86 o 
   0   7   8       19.63       18.35      2.92 o 
   1   7   8       11.48       10.17      2.44 o 
   2   7   8        4.87        2.96      2.27 o 
   3   7   8      372.86      372.72      8.64 o 
   4   7   8      212.64      191.74      4.04 o 
   5   7   8      200.22      173.79      4.24 o 
   6   7   8       85.13       82.32      8.55 o 
   7   7   8       22.62       24.82      6.61 o 
   8   7   8       17.34       25.11      2.11 o 
   9   7   8       23.15       20.64      3.50 o 
  -4   8   8      111.11      105.08      4.39 o 
  -3   8   8       23.72       33.23      2.66 o 
  -2   8   8       66.29       64.67      2.67 o 
  -1   8   8       49.92       50.30      2.50 o 
   0   8   8       18.98       26.83      5.48 o 
   1   8   8        0.31        0.75      0.64 o 
   2   8   8      555.17      533.07     36.76 o 
   3   8   8      180.72      168.28      5.41 o 
   4   8   8      309.53      305.03      6.14 o 
   5   8   8      216.78      228.10     11.44 o 
   6   8   8        9.07       10.48      2.31 o 
   7   8   8      215.04      229.28     11.02 o 
   8   8   8       16.87       14.45      1.88 o 
   9   8   8        6.74       19.52      2.12 o 
  -3   9   8       16.55       19.01      2.42 o 
  -2   9   8       25.61       16.56      1.71 o 
  -1   9   8        2.59        3.68      2.64 o 
   0   9   8        0.03        1.53      3.07 o 
   1   9   8       28.34       32.04      7.71 o 
   2   9   8       58.74       57.46     10.54 o 
   3   9   8       88.72       87.87     14.10 o 
   4   9   8       14.23       11.85      1.66 o 
   5   9   8      155.84      169.38      4.93 o 
   6   9   8        0.39        0.67      1.20 o 
   7   9   8      116.30      127.12     25.14 o 
   8   9   8       12.40        6.36      1.62 o 
   9   9   8       26.12       27.94      5.52 o 
  -2  10   8       19.25       12.55      1.90 o 
  -1  10   8       55.56       66.88      4.19 o 
   0  10   8       18.11       26.92      7.96 o 
   1  10   8       29.63       35.19      7.12 o 
   2  10   8       34.81       39.67      9.54 o 
   3  10   8       27.59       28.54      5.63 o 
   4  10   8       68.52       66.01      2.91 o 
   5  10   8       82.79       75.28      5.38 o 
   6  10   8        1.63        1.93      1.38 o 
   7  10   8        0.09        2.54      3.48 o 
   8  10   8       34.10       25.07      2.82 o 
   0  11   8       16.43       17.18      3.35 o 
   1  11   8        0.02        2.10      1.72 o 
   2  11   8        0.08        6.74      3.85 o 
   3  11   8        0.60        3.09      2.32 o 
   4  11   8       41.03       57.01      3.02 o 
   5  11   8       33.72       32.11      9.02 o 
   6  11   8        4.85        2.78      7.47 o 
   7  11   8       43.85       41.00      5.17 o 
  -6  -5   9        8.78       11.72      1.97 o 
  -5  -5   9      124.81      154.12      5.68 o 
  -4  -5   9       51.94       46.67      7.17 o 
  -3  -5   9       31.55       26.29     10.20 o 
  -2  -5   9       56.47       62.01      4.24 o 
  -1  -5   9       80.65       96.01      5.09 o 
   0  -5   9       50.95       55.14      2.88 o 
  -7  -4   9       24.94       34.76      4.40 o 
  -6  -4   9      182.48      198.57     11.97 o 
  -5  -4   9       18.26       32.90      2.83 o 
  -4  -4   9        0.00       -1.92      1.28 o 
  -3  -4   9       45.77       62.40      8.55 o 
  -2  -4   9       17.73       10.46      2.04 o 
  -1  -4   9       99.77       94.56     10.11 o 
   0  -4   9        2.14       -0.32      1.51 o 
   1  -4   9        6.65        6.19      1.32 o 
   2  -4   9      148.37      157.46      9.49 o 
  -8  -3   9        4.44        4.30      2.05 o 
  -7  -3   9       23.52       25.15      2.50 o 
  -6  -3   9       38.34       26.64      2.44 o 
  -5  -3   9        6.58        3.98      1.33 o 
  -4  -3   9        0.45        0.70      4.13 o 
  -3  -3   9       22.43       20.01      1.93 o 
  -2  -3   9       27.48       27.51      3.57 o 
  -1  -3   9        0.15       -1.76      1.17 o 
   0  -3   9      271.07      297.89      6.44 o 
   1  -3   9      193.83      200.13      4.30 o 
   2  -3   9        2.02        2.12      2.78 o 
   3  -3   9        6.31        5.80      1.29 o 
   4  -3   9        8.77        8.43      1.31 o 
  -8  -2   9        8.21       10.27      1.80 o 
  -7  -2   9       71.78       74.59      3.86 o 
  -6  -2   9       35.63       41.81      2.22 o 
  -5  -2   9       24.16       13.28      1.55 o 
  -4  -2   9       22.24       25.21      1.76 o 
  -3  -2   9       27.92       37.57      5.55 o 
  -2  -2   9       17.99       14.54      1.36 o 
  -1  -2   9       68.85       63.37      5.04 o 
   0  -2   9        3.19        2.96      1.13 o 
   1  -2   9        5.42        6.24      1.25 o 
   2  -2   9       15.73       17.06      3.21 o 
   3  -2   9        0.07       -1.15      1.61 o 
   4  -2   9        6.60        5.01      1.41 o 
   5  -2   9       17.51       22.93      1.89 o 
  -8  -1   9       28.98       37.10      7.96 o 
  -7  -1   9      124.37      118.46      3.84 o 
  -6  -1   9       37.00       42.74      4.04 o 
  -5  -1   9       13.89        9.27      2.31 o 
  -4  -1   9       21.10       21.26      2.38 o 
  -3  -1   9      344.74      342.62      7.92 o 
  -2  -1   9       14.97       12.13      3.66 o 
  -1  -1   9       22.25       15.70      2.37 o 
   0  -1   9      318.18      305.21      5.55 o 
   1  -1   9        1.03       -1.48      1.22 o 
   2  -1   9       31.14       23.90      4.35 o 
   3  -1   9       59.82       63.49      2.97 o 
   4  -1   9      119.32      109.42      6.92 o 
   5  -1   9       30.38       23.56      1.60 o 
   6  -1   9        0.08       -0.85      1.40 o 
  -8   0   9       74.68       82.43      7.65 o 
  -7   0   9       31.92       31.25      2.78 o 
  -6   0   9       37.97       37.85      6.13 o 
  -5   0   9      524.96      497.27      8.21 o 
  -4   0   9       97.05       93.62      3.32 o 
  -3   0   9       92.62       92.91      5.82 o 
  -2   0   9       24.99       26.55      1.96 o 
  -1   0   9      120.00      106.62      2.47 o 
   0   0   9      120.16      119.70      5.52 o 
   1   0   9      170.83      169.29     11.61 o 
   2   0   9      175.12      187.21      9.81 o 
   3   0   9      208.14      230.85      5.65 o 
   4   0   9       29.83       30.75      2.30 o 
   5   0   9       10.84        9.84      1.14 o 
   6   0   9       59.15       59.61      3.06 o 
   7   0   9        5.42        5.24      1.51 o 
  -8   1   9       15.43       18.44      1.79 o 
  -7   1   9      261.53      254.51      5.63 o 
  -6   1   9      264.09      247.75      7.19 o 
  -5   1   9      125.57      121.53      5.51 o 
  -4   1   9        5.77        2.54      0.70 o 
  -3   1   9        4.08        2.26      0.85 o 
  -2   1   9      116.10      108.05      3.01 o 
  -1   1   9       54.42       50.90      3.24 o 
   0   1   9       36.38       33.16      2.28 o 
   1   1   9       85.55       94.63      4.80 o 
   2   1   9       39.73       33.70      1.14 o 
   3   1   9       78.90       81.27      3.32 o 
   4   1   9       97.14       97.20     11.91 o 
   5   1   9       61.68       54.54      4.07 o 
   6   1   9       40.14       47.18      2.53 o 
   7   1   9       18.23       20.70      2.77 o 
  -8   2   9       16.89       15.68      6.83 o 
  -7   2   9      118.91      112.23      3.62 o 
  -6   2   9       66.05       67.68      1.97 o 
  -5   2   9        9.01       11.92      1.71 o 
  -4   2   9        8.06        6.24      2.86 o 
  -3   2   9      994.27      963.72     14.53 o 
  -2   2   9        0.02        0.39      0.52 o 
  -1   2   9        1.35        1.10      1.56 o 
   0   2   9      107.98      103.48      9.31 o 
   1   2   9       35.30       38.90      1.82 o 
   2   2   9      169.53      174.87     15.58 o 
   3   2   9      289.38      250.67      4.69 o 
   4   2   9        0.67       -0.98      0.65 o 
   5   2   9      188.99      171.84      6.87 o 
   6   2   9        2.60        4.76      3.45 o 
   7   2   9       11.12        7.28      1.09 o 
   8   2   9       65.47       73.41     12.64 o 
  -8   3   9       27.11       26.14      2.37 o 
  -7   3   9        0.18        4.53      1.25 o 
  -6   3   9        3.83        5.89      1.20 o 
  -5   3   9      221.19      235.53     15.76 o 
  -4   3   9       51.90       44.56      1.46 o 
  -3   3   9     1119.87     1140.40     43.81 o 
  -2   3   9      513.02      500.47     10.92 o 
  -1   3   9      278.04      279.99      4.35 o 
   0   3   9      414.65      415.18     12.50 o 
   1   3   9      333.30      302.34     13.96 o 
   2   3   9      266.79      265.38      9.11 o 
   3   3   9       30.12       32.71      3.68 o 
   4   3   9      128.18      126.63      7.81 o 
   5   3   9      110.32       98.89      9.71 o 
   6   3   9       19.64       22.22      1.07 o 
   7   3   9        2.52        6.44      3.34 o 
   8   3   9        1.14       -2.09      1.40 o 
  -7   4   9        4.43        3.42      1.40 o 
  -6   4   9        0.38        0.91      1.17 o 
  -5   4   9      159.06      173.80      8.32 o 
  -4   4   9      471.94      469.21      9.20 o 
  -3   4   9       15.32       11.65      2.62 o 
  -2   4   9      245.23      238.79     10.40 o 
  -1   4   9      648.63      666.01     11.91 o 
   0   4   9      501.21      506.92     10.61 o 
   1   4   9        3.31        2.10      2.21 o 
   2   4   9      221.45      219.13      4.44 o 
   3   4   9      201.87      208.57      9.13 o 
   4   4   9        6.98        7.28      3.21 o 
   5   4   9      165.79      159.12     11.40 o 
   6   4   9        4.80       10.06      2.65 o 
   7   4   9       43.27       43.92      3.66 o 
   8   4   9       17.45       19.66      2.65 o 
   9   4   9        1.89        0.80      1.34 o 
  -7   5   9       34.98       37.32      2.32 o 
  -6   5   9       22.63       15.51      2.88 o 
  -5   5   9       13.05       13.03      2.83 o 
  -4   5   9       61.77       55.30      4.03 o 
  -3   5   9       80.27       68.22      9.32 o 
  -2   5   9       21.66       24.39      1.37 o 
  -1   5   9        7.01        8.96      2.96 o 
   0   5   9        6.55        8.92      3.01 o 
   1   5   9       49.85       41.40      2.96 o 
   2   5   9      325.46      336.14     19.53 o 
   3   5   9      556.21      610.23     16.90 o 
   4   5   9        3.64        2.30      0.85 o 
   5   5   9        5.24        4.93      1.78 o 
   6   5   9       34.71       34.40      4.53 o 
   7   5   9        3.94        5.64      1.67 o 
   8   5   9        1.07       10.27      6.07 o 
   9   5   9        0.55        5.43      3.11 o 
  -6   6   9       17.96       19.95      2.22 o 
  -5   6   9        3.87        2.21      0.99 o 
  -4   6   9       18.06       16.70      1.60 o 
  -3   6   9        6.98       12.21      1.80 o 
  -2   6   9       97.72       84.95      2.77 o 
  -1   6   9      307.81      251.41      4.96 o 
   0   6   9       11.99       10.77      2.05 o 
   1   6   9      109.24      113.01      9.23 o 
   2   6   9      400.57      423.62     10.29 o 
   3   6   9      213.71      187.38      5.72 o 
   4   6   9        5.97        4.37      2.21 o 
   5   6   9      228.02      232.39      6.17 o 
   6   6   9       52.22       55.74      6.22 o 
   7   6   9        0.49       -1.18      1.25 o 
   8   6   9        0.43        1.87      2.30 o 
   9   6   9       68.17       84.29      5.96 o 
  -5   7   9       39.14       34.93      2.99 o 
  -4   7   9        3.48        4.30      6.77 o 
  -3   7   9        0.32        6.51      2.40 o 
  -2   7   9      189.88      179.75      4.41 o 
  -1   7   9       21.54       14.93      4.18 o 
   0   7   9      354.95      333.39      6.82 o 
   1   7   9        1.82        2.43      2.20 o 
   2   7   9       81.01       75.42      3.65 o 
   3   7   9        0.66       -0.21      1.61 o 
   4   7   9      418.07      405.67      9.82 o 
   5   7   9       97.21       99.32      3.32 o 
   6   7   9        4.58        3.53      1.12 o 
   7   7   9       16.37       13.77      4.70 o 
   8   7   9        5.81        5.28      2.51 o 
   9   7   9       60.03       60.95      3.73 o 
  -4   8   9      201.11      217.75     12.19 o 
  -3   8   9       76.74       67.36      5.29 o 
  -2   8   9       36.79       26.04      7.06 o 
  -1   8   9       21.08       19.33      1.38 o 
   0   8   9        6.83        5.99      0.93 o 
   1   8   9       39.88       23.44      1.34 o 
   2   8   9       15.44        5.62      1.21 o 
   3   8   9      236.10      239.21     14.29 o 
   4   8   9        0.07       -0.60      1.04 o 
   5   8   9       27.16       23.95      1.74 o 
   6   8   9       85.15       74.84      4.43 o 
   7   8   9      146.88      168.15      8.35 o 
   8   8   9      132.95      152.70     20.43 o 
   9   8   9        4.34        7.83      2.03 o 
  -3   9   9        9.78        8.60      1.92 o 
  -2   9   9       15.82       13.90      3.29 o 
  -1   9   9       31.03       21.48      2.28 o 
   0   9   9       33.70       31.84      2.29 o 
   1   9   9        2.56        5.17      3.08 o 
   2   9   9        8.73        5.67      5.33 o 
   3   9   9      196.61      195.73      8.18 o 
   4   9   9       13.14        9.37      1.67 o 
   5   9   9       72.84       62.06      2.89 o 
   6   9   9        3.89        3.32      1.28 o 
   7   9   9        1.93       -0.93      5.53 o 
   8   9   9       21.52       18.12      2.13 o 
  -1  10   9       92.42       89.61     11.28 o 
   0  10   9       43.70       39.42      4.29 o 
   1  10   9        5.69       11.31      1.89 o 
   2  10   9       84.35       79.28      8.24 o 
   3  10   9        5.43       16.03      2.55 o 
   4  10   9        0.61       10.11      3.23 o 
   5  10   9       18.59       19.17      6.18 o 
   6  10   9        0.05       10.83      2.23 o 
   7  10   9        0.37       -0.33      3.70 o 
   1  11   9       48.82       57.13      3.26 o 
   2  11   9       21.78       30.81     11.16 o 
   3  11   9      151.74      167.76      6.21 o 
   4  11   9        0.08       -0.35      1.49 o 
   5  11   9       34.15       33.15      3.08 o 
   6  11   9        6.43       14.53      4.95 o 
  -6  -4  10        9.34       12.49      2.78 o 
  -5  -4  10       23.30       21.47      5.59 o 
  -4  -4  10        1.82        8.29      3.71 o 
  -3  -4  10        0.03        0.63      2.78 o 
  -2  -4  10        0.51        4.08      2.14 o 
  -1  -4  10       17.57       16.14      2.03 o 
   0  -4  10       84.24      102.16      9.36 o 
   1  -4  10       11.06       12.60      3.74 o 
  -7  -3  10        1.48        0.93      1.13 o 
  -6  -3  10       14.90       15.65      4.27 o 
  -5  -3  10      144.29      139.60      5.29 o 
  -4  -3  10       56.77       47.80     10.85 o 
  -3  -3  10        1.52        3.56      1.13 o 
  -2  -3  10       10.28       14.30      2.12 o 
  -1  -3  10       32.08       30.56      2.27 o 
   0  -3  10        5.18        8.64      1.67 o 
   1  -3  10       24.27       27.32      1.84 o 
   2  -3  10        3.18        1.39      1.13 o 
  -6  -2  10      194.93      188.03     11.10 o 
  -5  -2  10       37.74       37.00      2.77 o 
  -4  -2  10       30.34       35.08      5.50 o 
  -3  -2  10       61.85       54.49      3.78 o 
  -2  -2  10       41.77       44.76     12.06 o 
  -1  -2  10       30.99       40.08      3.29 o 
   0  -2  10       30.67       28.86      4.91 o 
   1  -2  10        4.31        7.73      4.25 o 
   2  -2  10      172.75      168.40      4.39 o 
   3  -2  10        0.01        2.10      1.09 o 
   4  -2  10        2.12        4.22      3.38 o 
  -8  -1  10       31.20       32.12      3.52 o 
  -7  -1  10       67.70       54.90      3.28 o 
  -6  -1  10       64.04       83.01      4.38 o 
  -5  -1  10       17.24       14.16      1.61 o 
  -4  -1  10       40.94       40.50      6.25 o 
  -3  -1  10      391.19      379.65      8.92 o 
  -2  -1  10      159.24      142.87      6.77 o 
  -1  -1  10       44.10       41.32      2.27 o 
   0  -1  10       77.49       69.07      3.40 o 
   1  -1  10      190.20      201.42      4.24 o 
   2  -1  10        3.41        1.75      1.50 o 
   3  -1  10        2.46       -0.65      3.91 o 
   4  -1  10        1.56       -0.44      1.55 o 
   5  -1  10       22.51       17.52      6.77 o 
  -8   0  10       89.42       87.48      3.69 o 
  -7   0  10       20.94       22.01      5.56 o 
  -6   0  10        0.22        6.00      1.26 o 
  -5   0  10       55.38       49.32      4.28 o 
  -4   0  10       81.25       70.28      3.86 o 
  -3   0  10       10.94        6.99      3.71 o 
  -2   0  10       48.25       60.71      3.55 o 
  -1   0  10       39.68       34.28      7.01 o 
   0   0  10      315.12      321.55     22.75 o 
   1   0  10      101.66      104.56      2.77 o 
   2   0  10       42.20       56.47      1.87 o 
   3   0  10       40.29       34.64      1.69 o 
   4   0  10       10.83        9.06      1.27 o 
   5   0  10        0.07        2.06      1.77 o 
   6   0  10        0.39       -1.67      1.11 o 
  -8   1  10       31.45       29.71      2.11 o 
  -7   1  10       36.53       34.95      2.02 o 
  -6   1  10       89.66      101.95      4.74 o 
  -5   1  10       47.46       46.44      2.05 o 
  -4   1  10       35.58       34.45      1.64 o 
  -3   1  10        1.37        1.32      1.01 o 
  -2   1  10        9.41       13.10      2.47 o 
  -1   1  10      112.95      112.84      2.95 o 
   0   1  10      630.80      631.17     11.22 o 
   1   1  10       27.42       18.81      1.29 o 
   2   1  10        4.56        6.07      3.59 o 
   3   1  10       59.74       58.01      1.95 o 
   4   1  10      187.30      201.73      4.58 o 
   5   1  10      434.93      432.54      8.98 o 
   6   1  10      115.21      118.88      5.74 o 
   7   1  10        0.01       -2.20      1.46 o 
  -7   2  10       52.74       54.56      2.20 o 
  -6   2  10      101.49       98.73      6.05 o 
  -5   2  10      162.70      153.42      8.89 o 
  -4   2  10        0.02        1.87      0.68 o 
  -3   2  10        0.86        1.29      0.86 o 
  -2   2  10      461.23      458.08     16.80 o 
  -1   2  10       24.95       25.42      1.52 o 
   0   2  10       68.94       72.48      1.95 o 
   1   2  10      297.27      292.76     19.55 o 
   2   2  10      777.44      836.35     16.85 o 
   3   2  10      659.46      679.86     22.34 o 
   4   2  10       60.79       56.83      3.15 o 
   5   2  10        4.42        4.59      5.16 o 
   6   2  10      131.69      118.47     15.37 o 
   7   2  10        1.31       -1.59      1.06 o 
  -7   3  10       78.37       78.66      3.86 o 
  -6   3  10       54.26       46.79      2.05 o 
  -5   3  10        1.97        1.52      0.64 o 
  -4   3  10        5.16        4.74      0.79 o 
  -3   3  10       42.12       36.51      5.36 o 
  -2   3  10     1004.44     1002.86     46.83 o 
  -1   3  10      659.15      681.42     10.66 o 
   0   3  10     1025.36     1088.95     24.28 o 
   1   3  10       70.39       71.37      3.38 o 
   2   3  10      109.25       94.25      5.92 o 
   3   3  10        8.25       -1.20      2.20 o 
   4   3  10        3.12        0.04      0.87 o 
   5   3  10       28.02       30.16      1.59 o 
   6   3  10       13.88       13.09      2.96 o 
   7   3  10        2.75        1.71      1.98 o 
   8   3  10        2.14        3.26      1.51 o 
  -7   4  10       28.07       36.55      2.74 o 
  -6   4  10       15.21       16.15      1.84 o 
  -5   4  10        8.62       14.31      3.39 o 
  -4   4  10       47.12       46.90      2.21 o 
  -3   4  10        2.13        7.72      1.65 o 
  -2   4  10       37.43       36.58      3.61 o 
  -1   4  10       24.43       23.02      3.80 o 
   0   4  10      235.49      237.58     10.45 o 
   1   4  10       17.74       18.12      1.35 o 
   2   4  10       15.42       11.18      1.56 o 
   3   4  10        5.69        5.72      1.50 o 
   4   4  10       78.87       98.75      4.15 o 
   5   4  10      111.72      107.33      6.03 o 
   6   4  10      119.76      125.55      4.16 o 
   7   4  10        6.12        7.33      5.95 o 
   8   4  10       51.88       48.90      3.34 o 
  -6   5  10       19.75       23.74      7.11 o 
  -5   5  10        9.46        5.94      1.13 o 
  -4   5  10       41.41       35.70      5.06 o 
  -3   5  10      102.38      101.07      4.26 o 
  -2   5  10       88.69       87.98      6.51 o 
  -1   5  10        0.59        3.68      3.76 o 
   0   5  10      241.30      224.84      6.84 o 
   1   5  10       44.96       42.14      6.58 o 
   2   5  10       29.43       23.13      1.77 o 
   3   5  10      391.48      366.65      7.01 o 
   4   5  10      196.46      209.52      5.49 o 
   5   5  10        1.82        3.15      1.33 o 
   6   5  10        1.00       -0.23      3.48 o 
   7   5  10       88.25       94.28      7.70 o 
   8   5  10       17.37       16.00      3.11 o 
  -5   6  10       91.68       84.53     12.38 o 
  -4   6  10       74.75       68.08      5.07 o 
  -3   6  10        2.48        5.03      1.62 o 
  -2   6  10       77.33       71.34      4.28 o 
  -1   6  10       20.28       20.13      2.52 o 
   0   6  10        7.07        3.63      1.34 o 
   1   6  10       28.41       30.94      2.00 o 
   2   6  10      475.11      451.08     24.22 o 
   3   6  10       52.47       47.84      2.34 o 
   4   6  10       24.64       29.23      3.43 o 
   5   6  10       25.35       27.00      1.73 o 
   6   6  10      208.31      215.18     10.44 o 
   7   6  10        7.05       15.99      2.05 o 
   8   6  10        0.27        7.69      5.10 o 
  -5   7  10       13.74       17.98      4.14 o 
  -4   7  10        6.04        2.35      3.31 o 
  -3   7  10        0.44       -0.07      1.66 o 
  -2   7  10       47.46       50.52      2.18 o 
  -1   7  10       59.05       64.91      2.24 o 
   0   7  10      225.77      197.15      4.62 o 
   1   7  10        0.04        4.57      1.52 o 
   2   7  10       18.97       10.51      0.86 o 
   3   7  10      228.84      266.25      6.75 o 
   4   7  10       21.37       15.87      5.44 o 
   5   7  10       17.85       15.32      1.44 o 
   6   7  10        6.79       10.30      1.96 o 
   7   7  10        1.20       10.38      2.80 o 
   8   7  10       13.25       20.79      3.11 o 
  -4   8  10       15.99       18.86      6.93 o 
  -3   8  10       34.68       31.99      2.00 o 
  -2   8  10       21.83       19.68      1.73 o 
  -1   8  10        8.17        4.22      3.55 o 
   0   8  10       10.85       11.39      1.10 o 
   1   8  10       25.42       26.82      5.87 o 
   2   8  10        7.61       12.21      6.33 o 
   3   8  10      275.73      289.66     14.58 o 
   4   8  10       30.55       30.17      1.98 o 
   5   8  10        0.08        1.18      1.23 o 
   6   8  10       47.08       39.41      6.11 o 
   7   8  10        1.37       -0.23      2.57 o 
   8   8  10       63.34       70.41      4.09 o 
  -2   9  10       56.67       58.40     15.94 o 
  -1   9  10        0.00       -1.50      1.00 o 
   0   9  10      100.41       89.09      3.94 o 
   1   9  10      166.33      176.78      6.10 o 
   2   9  10        6.83       11.90      2.62 o 
   3   9  10        4.21        5.71      1.18 o 
   4   9  10      178.23      162.66     14.77 o 
   5   9  10        7.96        6.42      1.57 o 
   6   9  10        1.17       -0.56      1.71 o 
   7   9  10       63.96       81.68     20.35 o 
  -1  10  10       24.74       23.16      2.70 o 
   0  10  10       45.69       35.85      4.24 o 
   1  10  10       16.59       27.66      3.08 o 
   2  10  10       42.66       33.30      3.04 o 
   3  10  10       51.75       52.08      6.19 o 
   4  10  10        0.70        0.44      1.55 o 
   5  10  10       93.16      100.66      4.38 o 
   6  10  10        3.26       -2.99      3.65 o 
   7  10  10       43.33       37.37      4.18 o 
   2  11  10       70.88       69.31      9.61 o 
   3  11  10       65.97       69.40     11.74 o 
   4  11  10       27.25       24.20      4.71 o 
   5  11  10       45.35       42.41      9.69 o 
  -5  -3  11       36.08       28.06      2.82 o 
  -4  -3  11       45.50       34.40      2.51 o 
  -3  -3  11        4.07        8.61      4.77 o 
  -2  -3  11       10.91       19.39      2.64 o 
  -1  -3  11        0.01        0.95      1.55 o 
   0  -3  11      176.17      173.44     10.40 o 
   1  -3  11        2.06        7.37      1.27 o 
  -6  -2  11       17.84       26.30      2.51 o 
  -5  -2  11      118.36      118.02      6.83 o 
  -4  -2  11        4.74        9.63      4.66 o 
  -3  -2  11        5.51       13.89      5.73 o 
  -2  -2  11       25.47       13.80      1.61 o 
  -1  -2  11        3.17       -1.23      1.29 o 
   0  -2  11       48.58       51.48      3.97 o 
   1  -2  11        0.03        5.88      3.23 o 
   2  -2  11       92.19       98.44      3.64 o 
  -7  -1  11       26.51       29.26      2.91 o 
  -6  -1  11       62.90       65.39      3.82 o 
  -5  -1  11       60.28       86.51      5.41 o 
  -4  -1  11       50.01       54.30      2.49 o 
  -3  -1  11        5.46        6.42      4.87 o 
  -2  -1  11      283.95      315.80      7.96 o 
  -1  -1  11        9.81        9.28      4.62 o 
   0  -1  11        4.55        4.39      1.45 o 
   1  -1  11        3.01       -0.86      1.34 o 
   2  -1  11       64.31       53.20      2.87 o 
   3  -1  11       29.91       26.20      3.01 o 
   4  -1  11       57.73       51.36      5.04 o 
  -7   0  11       54.71       48.24      3.48 o 
  -6   0  11       47.36       50.43     12.33 o 
  -5   0  11       11.85       12.12      3.53 o 
  -4   0  11       10.22        9.85      1.30 o 
  -3   0  11        2.79        3.00      1.16 o 
  -2   0  11      125.77      137.24      4.17 o 
  -1   0  11       59.94       73.42     12.26 o 
   0   0  11       56.12       54.98      2.43 o 
   1   0  11      197.51      196.49     10.17 o 
   2   0  11       99.41      101.04      6.81 o 
   3   0  11        1.53        3.53      1.98 o 
   4   0  11       84.52       82.23      9.40 o 
   5   0  11       37.35       40.94      2.18 o 
  -7   1  11      194.73      210.06      6.95 o 
  -6   1  11        2.84        3.89      1.62 o 
  -5   1  11       75.82       79.14     15.27 o 
  -4   1  11       70.92       66.55      2.91 o 
  -3   1  11       39.38       32.19      4.38 o 
  -2   1  11       10.61        9.79      1.91 o 
  -1   1  11        1.63        0.43      0.69 o 
   0   1  11      172.27      177.52      4.17 o 
   1   1  11      173.59      191.24      6.16 o 
   2   1  11       91.46       75.35      2.86 o 
   3   1  11       14.76       16.22      1.28 o 
   4   1  11       46.87       45.52      4.82 o 
   5   1  11       19.35       21.72      1.59 o 
   6   1  11        4.08        4.08      1.57 o 
  -7   2  11        1.77        0.90      1.99 o 
  -6   2  11       15.69       14.73      2.94 o 
  -5   2  11      103.64       96.91     10.58 o 
  -4   2  11       40.84       46.56      2.33 o 
  -3   2  11       41.78       44.31      2.34 o 
  -2   2  11        6.87        9.13      4.15 o 
  -1   2  11       69.92       81.58      2.80 o 
   0   2  11       46.80       36.82      1.86 o 
   1   2  11      162.04      147.52      3.73 o 
   2   2  11       44.66       50.38      4.13 o 
   3   2  11        0.06       -1.43      0.95 o 
   4   2  11        5.01        4.91      2.25 o 
   5   2  11        6.07        3.50      3.07 o 
   6   2  11       14.98       15.90      1.78 o 
  -7   3  11        1.87       11.41      2.38 o 
  -6   3  11       21.10       13.47      3.15 o 
  -5   3  11       28.35       25.42      4.06 o 
  -4   3  11        2.49        5.24      0.85 o 
  -3   3  11       52.63       50.62      3.01 o 
  -2   3  11      333.90      348.48     12.81 o 
  -1   3  11      490.04      476.58      8.15 o 
   0   3  11      137.83      137.93      9.70 o 
   1   3  11       98.41      105.61      7.76 o 
   2   3  11        7.53        6.81      1.27 o 
   3   3  11      147.27      149.81      9.89 o 
   4   3  11       65.50       69.74      8.86 o 
   5   3  11       26.73       20.46      3.61 o 
   6   3  11      144.83      149.55      4.51 o 
   7   3  11       56.03       79.89      4.70 o 
  -6   4  11       38.86       39.42      2.74 o 
  -5   4  11       17.18       18.06      1.98 o 
  -4   4  11        1.40        0.16      0.76 o 
  -3   4  11       27.95       28.49      1.60 o 
  -2   4  11       66.54       60.10     10.84 o 
  -1   4  11       75.65       79.31      2.08 o 
   0   4  11       18.61       17.96      1.48 o 
   1   4  11      480.33      521.28     20.25 o 
   2   4  11       25.49       21.79      1.75 o 
   3   4  11      346.88      333.20     23.59 o 
   4   4  11       22.71       30.71      2.06 o 
   5   4  11       50.97       56.09      2.77 o 
   6   4  11       24.85       18.39      4.85 o 
   7   4  11        2.45        0.81      2.03 o 
  -6   5  11        3.30        1.38      4.49 o 
  -5   5  11       58.16       68.90      3.05 o 
  -4   5  11        6.51        7.32      2.14 o 
  -3   5  11        2.51        4.66      1.87 o 
  -2   5  11       41.72       58.17      7.26 o 
  -1   5  11       69.69       64.88      2.97 o 
   0   5  11      294.18      289.08     17.25 o 
   1   5  11      211.28      196.86      6.51 o 
   2   5  11        6.48        1.35      1.01 o 
   3   5  11        0.06        3.34      6.29 o 
   4   5  11       33.81       34.50      5.72 o 
   5   5  11       10.89       12.39      1.47 o 
   6   5  11        3.07        4.19      5.25 o 
   7   5  11        0.38        0.37      3.00 o 
  -5   6  11        9.91       15.54      1.87 o 
  -4   6  11       22.70       27.83      4.35 o 
  -3   6  11        3.48       -1.66      1.44 o 
  -2   6  11        0.62        5.27      4.93 o 
  -1   6  11        0.34        3.93      1.37 o 
   0   6  11       50.36       59.77      6.28 o 
   1   6  11      138.58      146.41      6.35 o 
   2   6  11        6.79        9.67      5.87 o 
   3   6  11       24.44       34.32      3.77 o 
   4   6  11        2.41       -0.13      0.90 o 
   5   6  11      101.55      103.02     12.01 o 
   6   6  11        8.76       10.75      1.84 o 
   7   6  11       37.65       55.66      3.65 o 
   8   6  11        0.86        9.79      2.60 o 
  -4   7  11       50.84       55.45      5.56 o 
  -3   7  11       16.60       31.02      2.08 o 
  -2   7  11        0.48       -0.85      1.29 o 
  -1   7  11      144.06      133.39      3.63 o 
   0   7  11        3.92        4.52      2.80 o 
   1   7  11        8.91        9.09      1.91 o 
   2   7  11       10.20       16.74      1.98 o 
   3   7  11      117.57      113.93      3.85 o 
   4   7  11      221.64      211.47     15.62 o 
   5   7  11        2.77        7.38      6.39 o 
   6   7  11        6.88        6.17      2.10 o 
   7   7  11      104.95      125.58     13.51 o 
  -3   8  11        0.12        0.78      3.20 o 
  -2   8  11       12.30       14.44      1.69 o 
  -1   8  11        1.62        0.29      2.68 o 
   0   8  11        1.44        4.68      1.64 o 
   1   8  11        0.20        1.60      1.34 o 
   2   8  11       80.17       95.36      5.74 o 
   3   8  11       44.84       46.58      9.62 o 
   4   8  11      103.90      107.32     10.58 o 
   5   8  11      154.71      141.32      4.81 o 
   6   8  11        6.59       10.69      4.24 o 
   7   8  11       37.54       41.23      3.38 o 
  -2   9  11       29.29       36.16      2.90 o 
  -1   9  11       33.56       34.13      9.36 o 
   0   9  11       67.15       60.65     12.07 o 
   1   9  11       22.61       24.33      7.42 o 
   2   9  11        5.18        5.71      1.33 o 
   3   9  11       42.01       60.78      2.91 o 
   4   9  11        9.90       11.97      1.53 o 
   5   9  11       13.67       21.63      3.80 o 
   6   9  11       50.88       47.05      5.26 o 
   7   9  11       18.81       13.58      2.04 o 
   0  10  11        9.94       15.93      5.61 o 
   1  10  11       75.75       93.35      6.34 o 
   2  10  11       23.80       29.83      2.87 o 
   3  10  11        2.97        5.97      1.78 o 
   4  10  11        0.45        7.18      4.13 o 
   5  10  11       15.62        8.62      1.84 o 
   6  10  11       10.83        7.83      3.24 o 
  -4  -2  12       24.40       20.23      2.79 o 
  -3  -2  12        0.08        8.90      3.34 o 
  -2  -2  12        6.11       14.18      5.85 o 
  -1  -2  12       10.04       27.48      3.26 o 
   0  -2  12       59.73       81.64      4.50 o 
  -5  -1  12       32.89       25.39      3.20 o 
  -4  -1  12       44.36       42.52      8.92 o 
  -3  -1  12        0.95       -1.97      2.57 o 
  -2  -1  12       78.21       86.33      3.88 o 
  -1  -1  12      157.06      170.78      6.05 o 
   0  -1  12        8.65        9.38      1.76 o 
   1  -1  12       84.22       96.35      8.55 o 
   2  -1  12        0.43        2.64      2.32 o 
  -6   0  12       21.89       30.31      2.98 o 
  -5   0  12       39.16       48.69      5.07 o 
  -4   0  12        5.94       16.26      2.00 o 
  -3   0  12        9.26       14.36      3.01 o 
  -2   0  12       65.09       75.03      6.80 o 
  -1   0  12      192.77      208.90      6.25 o 
   0   0  12        0.83        3.34      1.84 o 
   1   0  12        3.22        5.46      3.18 o 
   2   0  12       83.94       89.75      9.96 o 
   3   0  12        4.71        6.43      4.52 o 
  -6   1  12      194.47      208.43      8.78 o 
  -5   1  12       31.46       38.38      2.23 o 
  -4   1  12        0.57       -1.76      1.18 o 
  -3   1  12       18.12       29.59      2.48 o 
  -2   1  12       11.44       15.09      3.79 o 
  -1   1  12        6.98       11.94      5.86 o 
   0   1  12        1.59        0.11      1.57 o 
   1   1  12      196.31      199.35     17.19 o 
   2   1  12      154.17      160.84      4.66 o 
   3   1  12       32.47       26.06      6.74 o 
   4   1  12       19.45       13.75      1.32 o 
  -6   2  12       55.98       58.68      5.84 o 
  -5   2  12        0.95        2.95      1.60 o 
  -4   2  12       81.89       81.29      8.92 o 
  -3   2  12       28.70       22.25      2.01 o 
  -2   2  12       11.23       15.15      5.65 o 
  -1   2  12        3.35        7.91      1.59 o 
   0   2  12      272.20      274.07      5.94 o 
   1   2  12      299.87      306.16      8.89 o 
   2   2  12       55.48       48.61      2.35 o 
   3   2  12       11.28       13.83      4.55 o 
   4   2  12       18.20       22.57      2.10 o 
   5   2  12       18.98       23.60      6.54 o 
  -6   3  12        0.64        1.28      1.29 o 
  -5   3  12       17.61       25.48      4.62 o 
  -4   3  12       98.98      125.45      4.67 o 
  -3   3  12        9.16        6.84      3.38 o 
  -2   3  12        1.47        0.17      1.87 o 
  -1   3  12      344.47      351.14      7.27 o 
   0   3  12        5.59       11.46      2.07 o 
   1   3  12        1.05        2.01      2.05 o 
   2   3  12       21.93       25.91      2.71 o 
   3   3  12       41.06       36.66      2.20 o 
   4   3  12      127.51      121.88      4.22 o 
   5   3  12       31.53       30.54      9.89 o 
   6   3  12        6.38        9.86      3.87 o 
  -5   4  12        1.18       -2.89      2.25 o 
  -4   4  12       20.08       23.29      3.44 o 
  -3   4  12        0.66        4.38      1.08 o 
  -2   4  12        0.26        0.69      2.51 o 
  -1   4  12       86.60       88.52      3.51 o 
   0   4  12       75.37       83.74      4.50 o 
   1   4  12       64.57       70.39      4.14 o 
   2   4  12       66.21       69.50      3.84 o 
   3   4  12        0.69        2.35      1.62 o 
   4   4  12      107.97       96.40     10.85 o 
   5   4  12       11.92       15.98      6.63 o 
   6   4  12        3.01        2.71      1.50 o 
  -5   5  12       26.70       28.59      2.33 o 
  -4   5  12       48.77       52.69      2.87 o 
  -3   5  12        0.60        0.42      0.97 o 
  -2   5  12      112.02      120.16     13.02 o 
  -1   5  12       29.71       33.20      3.97 o 
   0   5  12       50.16       53.62      3.71 o 
   1   5  12       28.33       31.97      2.05 o 
   2   5  12       60.83       63.04      3.42 o 
   3   5  12       21.61       27.24      1.73 o 
   4   5  12        0.07       -1.74      1.16 o 
   5   5  12       23.35       33.95      4.82 o 
   6   5  12       13.19       13.65      2.88 o 
  -4   6  12       23.34       30.18      3.62 o 
  -3   6  12       17.09       18.54      4.05 o 
  -2   6  12        3.84        5.22      4.64 o 
  -1   6  12       61.88       73.29      4.08 o 
   0   6  12       36.91       45.74      6.25 o 
   1   6  12      105.61      108.07      3.74 o 
   2   6  12       16.11       16.99      1.60 o 
   3   6  12        1.63        4.33      2.05 o 
   4   6  12       24.15       24.27      1.94 o 
   5   6  12       58.49       52.84      4.75 o 
   6   6  12        4.36        5.06      1.47 o 
   7   6  12       16.94       18.59      3.46 o 
  -3   7  12        7.01        2.81      4.99 o 
  -2   7  12        6.35        7.57      3.28 o 
  -1   7  12       14.02       19.63      3.56 o 
   0   7  12       65.10       59.89      2.35 o 
   1   7  12        0.06        5.27      5.75 o 
   2   7  12       32.40       30.34      2.11 o 
   3   7  12       12.48       19.23      1.91 o 
   4   7  12       26.30       26.73      4.28 o 
   5   7  12       19.80       28.26      2.20 o 
   6   7  12       16.53       10.15      1.55 o 
   7   7  12       51.76       47.63      5.29 o 
  -2   8  12        5.45        7.77      1.83 o 
  -1   8  12       11.12       15.53      5.11 o 
   0   8  12       72.51       90.32      6.88 o 
   1   8  12      114.64      118.81      4.51 o 
   2   8  12        3.50       16.18      5.93 o 
   3   8  12        0.35        0.52      4.18 o 
   4   8  12       23.39       24.95      2.26 o 
   5   8  12       19.68       23.65      2.45 o 
   6   8  12       86.90       92.66      5.21 o 
  -1   9  12       63.14       55.23      3.03 o 
   0   9  12        0.22        4.04      5.09 o 
   1   9  12        1.30        7.02      7.66 o 
   2   9  12       11.62       17.99      9.19 o 
   3   9  12       20.21       23.80      3.09 o 
   4   9  12       57.56       43.28      5.63 o 
   5   9  12       15.36       11.42      1.90 o 
   6   9  12        4.82        9.16      2.82 o 
   2  10  12       56.28       59.42     11.93 o 
   3  10  12       48.26       47.79      7.96 o 
   4  10  12       26.74       30.48      2.33 o 
  -2  -1  13        2.48        7.65      4.50 o 
  -1  -1  13        6.50        6.70      1.63 o 
  -4   0  13       33.79       24.55      2.04 o 
  -3   0  13        1.95       -1.62      1.83 o 
  -2   0  13        2.89        2.74      2.70 o 
  -1   0  13       75.08       73.57      3.81 o 
   0   0  13       87.45       78.98      3.69 o 
   1   0  13        4.24       10.93      2.13 o 
   2   0  13        0.15       -0.26      1.34 o 
  -4   1  13        3.36        5.62      1.34 o 
  -3   1  13        5.94        8.81      2.77 o 
  -2   1  13      140.37      155.13      7.04 o 
  -1   1  13       51.35       70.48      3.47 o 
   0   1  13       83.01      100.62      4.19 o 
   1   1  13       16.46       20.76      2.89 o 
   2   1  13      115.70      119.17     17.12 o 
   3   1  13       12.91       21.59      3.09 o 
  -5   2  13       44.90       60.15      4.06 o 
  -4   2  13       41.65       43.03      4.43 o 
  -3   2  13       83.97       99.97      4.14 o 
  -2   2  13        0.03       -2.08      4.66 o 
  -1   2  13      181.98      188.95      6.29 o 
   0   2  13       14.85       17.79     10.08 o 
   1   2  13       39.25       38.09      2.85 o 
   2   2  13       82.17       68.05     13.99 o 
   3   2  13        0.50        0.37      1.07 o 
   4   2  13       12.04       11.13      2.15 o 
  -5   3  13       28.09       26.63      3.53 o 
  -4   3  13       10.54        4.93      3.61 o 
  -3   3  13       10.78       12.61      3.23 o 
  -2   3  13       62.71       59.75      3.23 o 
  -1   3  13       33.32       33.44      3.77 o 
   0   3  13      140.46      149.65     11.66 o 
   1   3  13        5.91        2.44      2.20 o 
   2   3  13       87.06       82.75      3.59 o 
   3   3  13       10.06        5.49      1.50 o 
   4   3  13       66.29       64.46     10.73 o 
   5   3  13       78.51       91.66      7.74 o 
  -4   4  13        0.01        9.50      1.69 o 
  -3   4  13        3.76        1.58      2.83 o 
  -2   4  13        0.03        4.27      1.71 o 
  -1   4  13        0.34        5.14      3.28 o 
   0   4  13      268.59      246.74     18.49 o 
   1   4  13       12.91       20.07      8.28 o 
   2   4  13      118.28      126.74      6.59 o 
   3   4  13       14.99       17.98      2.95 o 
   4   4  13        1.46        8.24      1.45 o 
   5   4  13       33.68       30.48      4.22 o 
  -4   5  13       72.81       73.48      4.30 o 
  -3   5  13       27.80       39.48      4.63 o 
  -2   5  13       22.35       16.92      4.55 o 
  -1   5  13       50.73       53.48      9.43 o 
   0   5  13        7.89        9.42      1.41 o 
   1   5  13       49.41       48.96      8.26 o 
   2   5  13        0.34        6.71      6.48 o 
   3   5  13        0.01        0.13      4.25 o 
   4   5  13        3.68        6.85      1.57 o 
   5   5  13        0.47       -1.21      1.83 o 
  -3   6  13       24.40       30.88      2.82 o 
  -2   6  13       34.29       25.81      4.76 o 
  -1   6  13       79.01       86.05      3.58 o 
   0   6  13      165.74      182.26      6.14 o 
   1   6  13        8.10        6.13      1.49 o 
   2   6  13        2.91       16.87      3.70 o 
   3   6  13       33.02       29.20      2.13 o 
   4   6  13        0.47        2.00      5.51 o 
   5   6  13       10.37       15.24      1.55 o 
  -2   7  13       46.74       51.98      4.15 o 
  -1   7  13       94.31      101.08      7.18 o 
   0   7  13        0.02        0.81      1.23 o 
   1   7  13      101.50      105.63     14.99 o 
   2   7  13       22.10       21.71      5.87 o 
   3   7  13       72.60       73.99      3.68 o 
   4   7  13        2.55        5.71      2.40 o 
   5   7  13       29.55       38.32      2.42 o 
  -1   8  13        0.39        1.15      4.23 o 
   0   8  13       60.78       52.16     12.25 o 
   1   8  13      118.37      121.87      4.67 o 
   2   8  13        4.47       14.76      1.96 o 
   3   8  13        0.26       -2.23      1.64 o 
   4   8  13      100.81      109.99      4.66 o 
   5   8  13       89.13       77.14      3.70 o 
   1   9  13       21.02       28.22      4.66 o 
   2   9  13      139.71      153.36     15.28 o 
   3   9  13        1.60        1.82      1.20 o 
   4   9  13       36.14       44.14      6.37 o 
  -2   1  14       14.98       14.10      3.32 o 
  -1   1  14       44.86       52.73      5.10 o 
   0   1  14       11.23        7.64      2.35 o 
  -3   2  14       10.70       10.20      2.30 o 
  -2   2  14        1.10        4.65      4.28 o 
  -1   2  14        0.62       -2.58      1.72 o 
   0   2  14       58.91       61.14     15.33 o 
   1   2  14        2.62        1.21      4.67 o 
   2   2  14        1.47        0.22      1.27 o 
  -3   3  14        1.61        2.67      4.25 o 
  -2   3  14        7.11       12.65      1.79 o 
  -1   3  14       11.79       13.90      1.79 o 
   0   3  14      145.08      132.88      6.50 o 
   1   3  14       15.85       14.56      2.07 o 
   2   3  14        0.76       -1.93      1.97 o 
   3   3  14       37.31       43.54      3.53 o 
  -3   4  14       56.05       63.90     10.86 o 
  -2   4  14       15.66       16.31      2.04 o 
  -1   4  14       88.14       92.01      5.32 o 
   0   4  14       19.77       24.92      2.96 o 
   1   4  14       88.04       83.67     13.67 o 
   2   4  14       13.01       11.18      1.77 o 
   3   4  14       10.01        6.09      5.46 o 
  -2   5  14        1.77        6.08      2.15 o 
  -1   5  14        5.79        8.31      4.16 o 
   0   5  14       14.63       19.07      6.28 o 
   1   5  14       74.36       71.84      4.04 o 
   2   5  14       77.91       72.03      4.72 o 
   3   5  14       51.33       54.77      2.86 o 
   4   5  14        0.18       -0.64      1.98 o 
  -2   6  14       14.47       26.00      4.01 o 
  -1   6  14       57.80       52.13      3.11 o 
   0   6  14       55.94       56.05      2.92 o 
   1   6  14       10.64       13.94      1.67 o 
   2   6  14       37.52       28.02      2.05 o 
   3   6  14        7.03        4.80      8.42 o 
   4   6  14        2.73        2.12      2.52 o 
  -1   7  14       54.36       58.69     14.57 o 
   0   7  14       34.48       40.48      5.45 o 
   1   7  14        2.46        8.27      1.48 o 
   2   7  14        0.19       -1.44      1.55 o 
   3   7  14       10.96       11.91      6.96 o 
   1   8  14       45.60       42.34      4.72 o 
   2   8  14        9.22       10.86      3.85 o 
                                                 
